# Supplementary material for: Phosphoproteomic profiling of T cell acute lymphoblastic leukemia reveals targetable kinases and combination treatment strategies
Source: Nat Commun. 2022 Feb 25;13:1048. doi: 10.1038/s41467-022-28682-1 (PMC8881579; doi:10.1038/s41467-022-28682-1)
Supplement: Supplementary file 6 — Source Data [file 41467_2022_28682_MOESM6_ESM.xlsx]

## Sheet: Fig.1b
Kinase	InKA_SUP-T1	InKA_HPB-ALL	InKA_LOUCY_1	InKA_LOUCY_2	InKA_CCRF-CEM_1	InKA_CCRF-CEM_2	InKA_PEER	InKA_P12	InKA_JURKAT	InKA_MOLT-16	InKA_KARPAS-45	InKA_ALL-SIL	InKA_HSB-2
ABL1	66.7757	39.8497	0	0	26.4575	27.0185	169.307	17.5214	55.2992	0	0	266.983	87.2582
ABL2	14.1421	4.89898	0	0	2.82843	2.44949	46.9894	0	15.1658	0	0	87.0575	30.5941
AKT1	0	0	0	0	0	0	0	0	0	0	0	0	5.83095
AURKA	0	0	0	0	0	0	0	0	0	0	0	0	5.47723
BLK	0	0	0	0	0	0	0	3.4641	3.16228	0	3	0	4.69042
BTK	0	0	3.60555	3.4641	0	0	0	0	0	0	0	0	0
CDK1	79.5613	83.3787	38.2753	38.6652	68.8477	78.943	136.949	59.0254	66.5808	66	62.0886	144.239	102.606
CDK16	0	0	0	0	0	0	0	0	0	0	2	2	0
CDK2	51.2445	45.8258	33.1662	33.5857	51.7011	52.4786	47.0319	42.1663	39.95	47.5395	47.1487	50.7937	82.061
CDK4	0	0	0	0	0	0	0	0	0	0	0	0	1
CDK5	10.9545	8.30662	3.87298	4.47214	7.74597	8.7178	14	6.48074	5.65685	5.09902	6.63325	16.4317	16.9706
CDKL5	2.82843	1.41421	1.41421	2.82843	1.41421	1.41421	0	0	0	0	2.82843	0	0
CSK	1.41421	3	1	0	2.23607	3.4641	2.82843	4.24264	2	1	3.16228	4.47214	5.47723
CSNK1A1	0	0	0	0	0	0	0	0	0	0	0	0	9.27362
CSNK2A1	0	0	0	0	0	0	0	0	0	0	0	0	5.56776
EGFR	0	0	0	0	0	0	0	0	0	0	0	0	0
EPHA2	0	0	0	0	0	0	0	0	0	0	0	0	0
EPHA3	0	5.65685	2.44949	2.44949	0	0	3.74166	0	3.4641	0	2.82843	0	7.74597
EPHA4	0	6.32456	1.41421	1.41421	0	0	2	0	2.82843	0	4.47214	0	7.74597
EPHA5	0	6.32456	2.44949	2.82843	0	0	2.82843	0	8.94427	0	2.82843	0	7.74597
EPHB1	4.12311	3.74166	0	0	0	0	0	0	0	0	0	9.53939	0
EPHB2	0	0	0	0	0	0	0	0	3.74166	0	3.4641	0	0
EPHB3	0	0	0	0	0	0	0	0	0	0	0	0	0
EPHB4	0	0	0	0	0	0	0	0	0	0	0	0	0
EPHB6	1.41421	2.82843	0	0	0	0	0	0	0	0	0	0	0
ERBB2	0	0	0	0	0	0	0	0	0	0	0	0	0
FER	6.32456	2.44949	2	2	1.41421	1.41421	0	2	6	2.82843	0	4	6
FGFR1	0	0	0	0	3.16228	3.16228	2.44949	0	0	0	6	0	10.9545
FGFR3	0	0	0	0	0	0	0	0	0	0	1.41421	0	0
FGR	30.8545	137.259	6.48074	7.74597	4.47214	4.58258	0	19.6723	0	6.55744	7.28011	6.08276	11.7473
FLT3	0	2	0	0	0	0	0	0	0	0	0	0	0
FRK	0	0	0	0	0	0	0	0	0	0	0	0	0
FYN	85.0647	99.4987	33.0454	22.1359	41.8569	58.2409	33.9411	87.4986	87.4357	58.7878	66.7083	58.9491	108.083
GSK3A	49.4975	32.5269	28.2843	31.8119	31.0805	31.0805	26.0768	38.1576	28.9828	24	28.6356	29.6985	18.1659
GSK3B	51.5752	34.5832	29.6648	33.1662	29.6985	29.6985	24.0416	38.1576	32.0156	24.6577	30.0333	30.7571	28.1425
HCK	0	0	10.583	9.79796	0	0	0	0	0	10.9545	0	0	0
HIPK2	7.07107	8.48528	8.48528	8.48528	8.48528	8.48528	12.9615	8.48528	7.07107	5.65685	8.48528	15.0997	5.65685
IGF1R	10.198	13.4164	4.47214	8	2	0	0	4.47214	2	4	8.48528	8.48528	0
INSR	45.1664	46.2601	13.1149	18.5472	8.83176	0	0	13.4164	17.7764	18.1108	31.3688	30.3315	0
ITK	38.6005	30.4959	8.94427	5.83095	8.60233	19.6214	7.28011	12.8062	44.4972	14.2829	20.7846	0	32.4037
JAK1	3.4641	2.82843	0	0	0	0	2	2	1.41421	2	0	2	6.32456
JAK2	5.47723	8.3666	6.9282	6.9282	6.32456	6.9282	12.2474	3.16228	6.78233	7.48331	5.74456	10.3923	7.48331
JAK3	0	7.34847	5.2915	5.2915	0	3.16228	8.24621	5.65685	4.47214	6.9282	0	12	10.198
KIT	0	0	0	0	0	0	14.4914	0	15	0	14.2829	0	37.229
LCK	164.59	204.169	48.0625	31.8434	71.3302	96.4365	64.8074	125.611	180.607	70	141.457	84.5695	231.234
LYN	0	0	63.498	66.7757	0	0	0	0	0	59.607	0	0	0
MAP3K5	0	0	0	0	0	0	0	0	0	0	0	0	2.44949
MAPK1	8.48528	7.74597	2	2	3.4641	6.32456	16.2481	4.89898	20.4939	6	4.89898	14.3527	16.7332
MAPK14	0	11.4891	0	0	0	0	0	4	10.583	9.79796	13.3417	0	10.198
MAPK3	6.16441	6.48074	2	2	7.34847	6.9282	13.4164	4	18.9737	9.16515	4.89898	13.7113	8.66025
MELK	0	0	0	0	0	0	0	0	0	0	0	0	3.4641
MET	0	0	0	0	0	0	0	0	0	0	0	0	0
MST1R	0	0	0	0	0	0	0	0	0	0	0	0	0
PAK1	0	0	0	0	0	0	0	0	0	0	0	0	7.07107
PDGFRB	6.32456	0	0	0	0	0	0	0	0	0	0	0	0
PRKCA	4.89898	6	0	0	0	0	0	0	10.247	0	3.4641	4.24264	25.9808
PRKCB	0	0	0	0	0	0	8.48528	12.083	13.3041	0	0	7.54983	24.98
PRKCD	0	0	0	0	0	2	0	0	4	3.4641	0	0	13.2665
PRKCG	2.82843	5.19615	0	0	0	0	0	2	5.2915	0	1.73205	3.16228	6
PRKCQ	0	0	0	0	0	0	0	0	0	0	0	0	11.225
PRKDC	0	0	0	0	0	0	2.23607	2.44949	0	2	1.73205	4.58258	17.1464
PTK2	0	0	0	0	0	0	0	0	0	0	0	0	0
PTK2B	0	0	15.3623	5.83095	0	0	0	0	0	26.6458	0	3	6.08276
ROCK1	3.74166	1.73205	0	0	0	0	0	0	3.16228	0	3.74166	3.4641	17.9444
ROCK2	2	0	0	0	0	0	0	0	0	0	0	0	9.16515
RPS6KA3	0	0	0	0	0	0	0	0	0	0	0	0	53.8331
SRC	163.695	170.059	71.9722	60.4979	92.747	113.578	71.2461	144.139	128.546	86.3597	131.453	85.9767	167.619
SYK	0	0	3.87298	4.89898	0	0	0	0	36.8375	2.82843	40.6202	0	0
TEC	17.4929	12	5.47723	5.83095	4.69042	4.69042	8.48528	0	0	10.198	0	0	21.8174
TNK2	6.9282	6.63325	5.2915	4.89898	11.4018	7.34847	8.48528	9.38083	2.23607	3.4641	5.2915	11.4018	8.48528
TTK	14.9332	0	0	0	0	0	0	0	0	0	16.4012	22.2036	10.8628
TXK	0	0	0	0	0	0	0	0	0	0	0	1.41421	0
TYK2	0	15.4919	3.74166	3.87298	4.24264	6.9282	9.59166	6.16441	5.38516	5.2915	0	11.6619	24.7386
WEE1	20.3224	24.8193	23.8328	24.1039	0	0	0	32.311	23.4947	30.5941	0	20.8327	0
YES1	99.5791	148.97	17.5499	12.2474	25.4558	30.4631	20.199	48.7647	94.3928	26.3818	73.8241	32.7872	97.8264
ZAP70	34	23.4521	0	0	0	0	5.47723	5.47723	66.4831	0	34.4819	12	70.8237

## Sheet: Fig.1c
Kinase	InKA_SUP-T1	InKA_HPB-ALL_1	InKA_HPB-ALL_2	InKA_LOUCY_1	InKA_LOUCY_2	InKA_CCRF-CEM_1	InKA_CCRF-CEM_2	InKA_PEER_1	InKA_PEER_2	InKA_P12-ICHIKAWA_1	InKA_P12-ICHIKAWA_2	InKA_Jurkat_1	InKA_Jurkat_2	InKA_MOLT-16_1	InKA_MOLT-16_2	InKA_KARPAS-45_1	InKA_KARPAS-45_2	InKA_ALL-SIL_1	InKA_ALL-SIL_2	InKA_HSB-2_1	InKA_HSB-2_2
ABL1	0	5.38516	5.19615	0	2.23607	8.3666	5.74456	8	4.89898	5	5.38516	6.48074	7.34847	5.47723	4.3589	5.83095	4.89898	16.7332	4.89898	6.08276	5.2915
ABL2	4.69042	2.82843	3.4641	0	0	0	0	1.73205	1.73205	0	0	12.0416	9.79796	0	0	4.89898	3.87298	0	0	9	9.79796
ADRBK1	8.12404	11.0905	13.8564	13.9642	5.91608	15	11.8743	15.4919	11.225	6.85565	12.1244	12.3693	6.55744	14.2829	15.4919	9.48683	10.0995	10.4881	6.9282	13.3041	13.8564
ADRBK2	0	10.6771	10.8628	3.16228	1	9.48683	9.16515	10.5357	7.07107	7.34847	4.58258	11.225	13.6382	8.7178	7.54983	0	7.68115	5.38516	3	3	2.82843
AKT1	0	47.0744	55.9911	71.1126	36.1663	49.7996	67.0373	70.7814	37.1484	39.2428	76.5506	73.2257	61.3188	65.7951	59.607	70.0357	61.9677	58.6771	30.6594	67.2458	66.4078
AKT2	0	0	4.89898	4.69042	0	3.87298	4	3.4641	0	2	1.73205	5	6.63325	4.12311	4.12311	0	0	2.82843	2.23607	3.87298	3.60555
AKT3	2.44949	0	0	0	0	3.4641	3.16228	0	0	0	0	3.4641	3.74166	0	0	0	0	0	0	0	0
ARAF	4.47214	3.87298	3.4641	4.89898	0	4.47214	6.32456	2.44949	0	3.4641	3	6.7082	6.32456	5.47723	5	9.38083	10.4881	5	2	5.2915	6.63325
ATM	0	0	0	0	0	0	0	0	0	0	0	0	0	14.9666	0	0	0	0	0	14.7986	14.9666
ATR	0	0	0	0	0	19.3391	18.3848	15.6205	14.3178	16.2788	14.9332	0	16.4924	22.0454	14.1421	0	0	0	0	0	0
BCKDK	5.83095	0	0	6.63325	2.82843	5.83095	6.32456	4.89898	0	0	5.65685	6.48074	0	5.65685	3.16228	6.63325	0	0	3.87298	0	5.2915
BCR	3	0	0	0	0	0	0	0	0	0	0	0	3	0	0	0	3.74166	0	0	0	0
BRAF	4.24264	5.65685	4.89898	6.9282	0	8.94427	7.93725	4.89898	3.16228	6	5.47723	7.07107	8.12404	6.32456	6.32456	8.12404	9.48683	4.89898	2.82843	4.47214	5
BRSK1	0	0	0	0	0	0	0	0	0	0	0	0	0	0	0	0	0	0	0	2	1.41421
BRSK2	0	0	0	0	0	0	0	0	0	0	0	0	0	0	0	0	0	0	0	0	0
BUB1	3.16228	2.64575	3.4641	1.73205	0	2.64575	2.82843	4.69042	2.23607	2.82843	4.69042	1.73205	0	2.64575	2.44949	5.47723	5.83095	3	0	3.4641	0
CAMK1D	0	1.73205	2.82843	4	0	10.3923	8.48528	3.16228	2.64575	0	0	0	0	0	0	3.16228	2.64575	0	0	1	0
CAMK2D	0	0	0	0	0	0	0	0	0	0	0	0	8.83176	7.61577	0	0	0	0	0	0	0
CAMK2G	0	0	0	0	0	0	0	0	0	0	0	5.38516	9.32738	0	0	0	0	0	0	0	0
CAMK4	14.6969	38.3406	38.7298	17.088	0	0	0	12.3288	18.1108	19.1833	18.868	30.5941	32.311	17.4356	27.6586	23.8747	20	16.1555	0	0	0
CDC42BPB	0	0	0	0	0	0	0	0	0	0	0	9.79796	9.16515	0	0	0	0	0	0	0	3.31662
CDC42BPG	0	0	0	0	0	0	0	0	0	0	0	1	1	0	0	0	0	0	0	0	0
CDK1	74.94	189.093	187.941	94.5304	91.6515	167.12	171.254	204.939	193.028	132.473	140.314	83.8391	120.599	185.822	117.115	149.05	188.801	129.831	78.5175	204.078	196.586
CDK16	0	3.31662	2.82843	3.74166	0	3.74166	3.60555	5.47723	5.19615	4.24264	3	6	6.9282	3.4641	0	5.83095	6	2.44949	2.23607	3.31662	0
CDK2	68.352	148.24	127.291	86.2206	67.6166	125.551	123.653	139.316	120.083	116.073	116.383	64.2028	92.4013	123.742	72.7461	121.902	134.878	97.0361	61.8466	132.476	122.589
CDK3	6.9282	15	13.2665	9.48683	7.34847	7.4162	3.31662	14.4222	12.2474	9.48683	12.3693	6.48074	10.0995	9.79796	6	12.2474	12.49	2.82843	3.16228	3.87298	5.09902
CDK5	0	0	0	0	0	0	0	0	0	0	0	0	0	0	0	0	0	0	0	14.7309	0
CDK6	0	0	0	0	0	0	0	10.8167	11.5758	0	0	0	0	0	0	0	0	0	0	7.2111	8.48528
CDK7	21.3542	40.398	41.2068	22.4499	21.6333	32.3728	23.1948	32.249	23.6643	35.609	23.5797	34.2345	34.4674	32.4345	31.1127	25.7294	35.0999	34.8712	19.9499	34.5832	24.1247
CHEK1	9.32738	13.5647	13.9284	10.583	0	16.5227	13.8564	17.3205	14.6287	8.66025	19.799	9.59166	10.4403	14.0712	10	14.0712	0	11.3137	0	11.4018	7.87401
CHEK2	0	0	0	6.55744	0	0	0	9.05539	0	0	0	0	0	0	0	0	0	0	0	0	0
CIT	2.64575	2.44949	2.44949	12.9615	8.24621	6.245	5.47723	9.48683	11.9583	7.34847	3.31662	2.82843	4	3.74166	5.09902	17.0294	12.9615	7.07107	0	3.60555	3.16228
CLK1	36.606	87.8635	78.8923	71.0774	37.4299	65.3452	57.6888	93.4559	66.0908	84.6168	65.6506	64.6916	40.0999	67.4389	61.2372	54.7449	52.1632	52.0769	23.516	63.0476	63.0476
CLK2	4.79583	4.58258	5.65685	5.91608	8.3666	0	5.65685	6.48074	4.24264	8.24621	6.40312	5.56776	5.19615	5.38516	4.3589	5.65685	4.79583	2.64575	0	3.31662	5.65685
CLK3	8	5	5	7	5	7	8	6	3	6	7	7	6	8	5	8	6	4	5	3	5
CLK4	4	12.9615	14.4914	12.1655	0	12.3288	7.48331	14.0712	10.583	10.198	6.32456	6.78233	9.59166	7.07107	9.32738	10	8.30662	10.3923	5.19615	6.48074	8.48528
CSNK1D	28.9828	14.1067	0	15.1327	10.4403	22.6716	22.5389	15.6205	20.2978	13.0767	13.5647	24.2487	16.9115	26.7582	26.4575	18.1659	18.2757	24.7386	11.0905	15.6205	15.8745
CSNK1E	0	0	0	0	0	0	0	0	0	0	0	0	0	8.544	8.3666	0	0	0	0	0	0
CSNK1G2	0	0	0	0	0	0	0	0	0	0	0	0	0	0	0	0	0	1.41421	0	0	0
DAPK1	0	7.54983	7.61577	0	0	10.198	0	0	0	0	0	0	0	0	0	0	0	0	0	6.63325	4.47214
DYRK1A	11.225	3.74166	0	4.69042	0	3.74166	2.64575	0	4.89898	7.2111	0	0	6.85565	3.87298	0	7.07107	5.74456	4	2.44949	9.05539	8.7178
DYRK1B	3.4641	0	0	0	0	0	0	0	2.82843	2.82843	0	0	0	0	0	2.82843	0	0	0	0	0
EEF2K	2	4	4	5	4	5	5	3	5	5	4	6	5	9.48683	7	5	5	7	3	9	9
EGFR	0	0	0	0	0	0	0	0	0	0	0	0	0	0	0	0	0	0	0	0	0
EIF2AK2	0	0	0	0	8.12404	0	0	0	10.9545	0	0	0	0	0	0	0	0	0	9.74679	0	0
ERBB2	0	0	0	0	0	0	0	0	0	0	0	0	0	0	0	0	0	0	0	0	0
FGR	0	2.82843	3.16228	0	0	0	0	0	0	0	0	0	0	0	0	0	0	0	0	0	0
FYN	2.82843	2.82843	3.16228	3	0	5.47723	4.47214	3.4641	0	4	6.32456	6	4.24264	7.14143	5.65685	3.4641	1	1.41421	3.4641	8.94427	5.2915
GRK5	1.41421	0	0	2.44949	0	2.44949	1.41421	3	0	0	0	1.41421	0	0	0	0	1.73205	5.2915	0	0	0
GRK6	6.32456	0	0	2.64575	0	7.81025	7.81025	0	0	0	0	9.43398	0	0	0	0	8.94427	6.32456	0	0	0
GSK3A	43.0116	29.0517	30.4631	34.8999	24.8193	43.4511	44.3621	36.0832	29.3939	44.5982	42.4146	49.0204	55.4977	40.0999	43.1625	42.9535	42.3202	26.9815	21.3542	49.2037	45.4313
GSK3B	57.7841	47.4552	48.7852	63.9375	35.7491	76.5245	75.3658	58.8897	49.0714	63.9922	64	69.3253	79.8749	60.4483	77.5242	58.515	60.2246	45.5631	32.8024	67.6461	72.374
GTF2F1	8.06226	5.09902	9.48683	8.12404	1.73205	6.32456	7.34847	7.48331	7.74597	10.247	9.16515	7.74597	8.94427	5.91608	6.32456	8.94427	7.74597	9.48683	0	5.2915	5.2915
IKBKB	0	3.31662	0	4.12311	0	0	0	3.74166	0	0	0	0	0	0	0	2	2.64575	4.24264	0	0	0
ILK	0	2.44949	2.44949	7.07107	0	3.60555	0	5.47723	3.60555	3	3.31662	2.82843	2.82843	3.74166	5.47723	0	0	0	0	3.60555	3.16228
ITK	2	0	0	0	1.41421	0	0	0	0	0	0	3.4641	3	0	2	0	0	0	0	0	0
KIT	0	0	0	0	0	0	0	5.2915	8.12404	0	0	0	5.2915	0	0	8.12404	9.79796	0	0	0	0
LATS1	0	2	1.73205	2	0	2.82843	2.82843	2	2.44949	2	2	2.23607	2.64575	1.73205	1.73205	2.44949	2	2.82843	2	2.44949	2.82843
LCK	6.32456	7.74597	8.48528	0	0	8	5.09902	7.48331	3.74166	7.34847	8.3666	6.9282	3.74166	11.619	6.245	5.2915	3.4641	3.16228	2.44949	23.6643	23.8747
LIMK1	3.4641	5.2915	0	5.2915	0	4.12311	0	4.12311	0	0	0	0	4.3589	11.8322	10.6771	9.16515	6.63325	0	0	0	0
LIMK2	0	9.16515	7.74597	6.48074	0	8.24621	9.48683	10.0995	4.47214	10.583	12.3288	10.3923	10.6771	10.9545	10.6771	12.9615	6.63325	5.65685	0	7.4162	15.2315
LMTK2	0	0	0	0	0	0	2.44949	0	0	0	0	0	0	0	0	0	0	0	0	2.23607	0
LYN	0	0	0	6.32456	5.47723	0	0	0	0	0	0	0	0	8.48528	5.91608	0	0	0	0	0	0
MAP2K2	8.12404	7.07107	8.06226	7.4162	3.16228	7.2111	6.7082	6.7082	8.3666	7	7.48331	10.247	8.66025	4.69042	5.47723	5.09902	6	5.47723	3.87298	6.7082	6.245
MAP2K4	0	0	0	0	0	0	0	0	0	0	0	0	0	0	0	0	0	0	0	0	0
MAP2K6	0	0	3.4641	7.74597	4	7.34847	7.34847	5.09902	4.79583	4.89898	4.24264	4.3589	4.3589	7.54983	7.93725	0	0	0	0	0	0
MAP2K7	6.32456	6.9282	6.16441	6.55744	0	5.91608	5.65685	8.94427	8.48528	5.38516	5.19615	0	0	4.69042	0	5.91608	6	0	0	0	0
MAP3K2	0	0	0	0	0	0	0	0	0	0	0	0	0	0	0	0	0	0	0	0	0
MAP3K5	0	0	0	0	0	0	0	0	0	0	0	0	0	0	0	2	1.41421	0	0	0	0
MAP3K7	0	1.73205	1.73205	4.24264	3.4641	0	0	2.82843	1.41421	3.16228	3.16228	0	2.44949	3	3.16228	0	0	3.4641	3	3.87298	2.82843
MAP3K8	0	0	0	7.87401	3.16228	0	0	4.89898	0	0	0	0	0	5.56776	4.89898	0	0	3.4641	1.73205	3	2.23607
MAP4K5	1	0	0	3.4641	0	2	2.44949	0	0	1	1.41421	3.87298	3.4641	1.41421	2.82843	0	1.73205	0	0	0	1.41421
MAPK1	0	0	0	0	0	0	0	0	0	0	0	78.4857	63.6867	0	0	0	0	0	0	36.7423	0
MAPK14	13.9642	7.4162	0	15.1658	3.16228	7.34847	7.14143	8.83176	7.87401	9.59166	0	0	0	6.85565	6.85565	17.8885	16.9706	7.2111	4.12311	0	0
MAPK3	0	0	0	0	0	0	0	0	0	0	0	38.6264	38.7556	0	0	0	0	0	0	0	0
MAPK6	0	1.41421	1.41421	0	0	0	1.41421	2.44949	3	0	0	1.41421	1.41421	0	0	2	1.41421	0	1	0	0
MARK1	0	2	3.4641	0	0	0	0	0	0	0	0	0	0	0	0	2.82843	0	0	0	8.83176	6.9282
MARK2	6.245	8.94427	8.48528	7.48331	5.47723	14.4914	12.3693	9.74679	10.6771	7.07107	7.74597	9.74679	11.225	12.8452	11.9583	10.247	10	8.12404	0	9.53939	10.3923
MARK3	2	4	4.24264	5.65685	0	0	3.60555	4.69042	4.24264	0	0	1.41421	3	4.47214	3	3.4641	1.73205	0	0	0	0
MELK	4.89898	4.24264	7.34847	3.87298	0	6	3	3.87298	4.24264	3.87298	3.87298	1.73205	3.87298	3.87298	4.89898	2.82843	3.87298	1.73205	1	4.89898	4.89898
MET	0	0	0	0	0	0	0	0	0	0	0	0	0	0	0	0	0	0	0	0	0
MINK1	0	0	0	0	0	0	0	0	0	0	0	0	0	2	0	0	1	0	0	0	0
MKNK1	0	0	0	0	0	0	0	0	0	0	0	0	0	0	0	1	0	0	0	0	0
MKNK2	0	0	0	0	0	0	0	0	1.41421	0	0	0	0	0	0	1	0	0	0	0	0
MTOR	14.8324	24.7386	20.9284	39.1535	9.59166	28.0891	38.3406	14.3527	24.6779	11.3578	11	20.347	26.6458	25.1595	20.1494	15.2971	19.2094	12.7671	10.9545	11.2694	11.7898
NEK1	7.34847	10.3923	10.3923	11.225	5.09902	10.9545	9.27362	6.245	5.83095	8.3666	7.74597	11.0905	12.49	8.7178	8.7178	8.94427	9.69536	5.47723	3.74166	6.63325	4.47214
NEK3	0	0	1	0	0	0	0	0	0	0	0	0	0	0	0	0	0	0	0	0	0
NEK4	0	0	2.82843	8.83176	3.16228	6	6.245	6	4.89898	4.89898	3.16228	4.47214	6.245	5.19615	7.2111	0	2.44949	3.31662	0	3.87298	3.4641
NME1	0	0	1	1	0	0	0	0	0	0	0	0	1	0	0	0	1	0	0	1	0
PAK1	29.9166	36.4692	27.2213	63.8749	28.5482	48.1664	45.4973	60.0999	52.0192	32.187	35.426	60.7947	65	26.3249	30.7246	56.3028	56.5685	46.4758	27.8568	36.8782	46.5618
PAK2	33.9853	28.2843	28.9828	43.6807	26.3249	36.4966	38.3275	31.7805	28.8097	33.4365	35.2562	40.025	45.4973	35.4965	36.6606	33.6601	34.9571	31.0161	20.199	41.1704	39.598
PAK4	6.63325	6.16441	9.16515	4.79583	5.47723	9.79796	9.48683	12.49	9.59166	14.6969	9.59166	19.4422	17.6635	9	11.8322	8.83176	7.93725	6	3	10.198	11.1803
PAK6	0	0	0	0	0	0	0	0	0	0	0	0	0	0	0	0	0	0	0	0	0
PBK	2	2.44949	2.82843	0	0	0	0	0	0	1	0	0	0	0	0	0	0	1.73205	0	0	0
PDPK1	2.64575	3.4641	2.44949	5	6.48074	6.16441	6.9282	4	0	2.64575	2	5.2915	3.87298	3.16228	4.89898	4.69042	6	4.24264	1.41421	6	6
PKMYT1	1.73205	0	0	0	0	0	0	0	0	0	2.82843	0	0	0	0	0	0	2.82843	0	0	0
PKN1	0	0	0	0	0	0	0	0	3.31662	0	0	0	0	0	0	3.60555	0	0	0	0	3
PLK1	5.74456	11.4018	11.6619	6.85565	4.47214	9.11043	11.7473	8.24621	8.12404	0	8.7178	7.74597	7.2111	10.8628	10.6771	8.30662	11.3137	8.30662	5.47723	12.3288	8.48528
PRKAA1	19.6214	16.2788	15.4919	18.8944	5.47723	17.4356	13.4164	19.799	16.1245	11.3578	12.3288	25.3772	28.931	21	21.4243	19.5959	15	11.8743	7.48331	22.0907	22.9783
PRKACA	21.9089	24.7992	14.6629	28.1425	18.2209	32.3728	27.7669	27.3861	38.9615	31.241	30.8545	34.2345	34.176	32.3728	34.641	30.0666	40.7308	26.2679	28.2843	35.0714	45.0777
PRKACB	3.31662	0	0	3.60555	2.44949	0	4.12311	0	3.16228	3.87298	0	0	0	4.24264	4.24264	0	4.47214	3.16228	9.21954	3.60555	0
PRKCA	27.8209	38.8458	45.3431	23.2809	16.5831	0	0	0	0	20.6398	20.9523	44.9889	44.587	23.1301	0	30.5941	31.0805	30.2324	16.0935	0	0
PRKCB	0	0	0	0	0	30.4959	30.5778	42.6849	42.9651	29.9333	0	0	0	0	0	0	0	31.209	23.6008	51.8459	52.5357
PRKCD	0	0	0	0	0	0	0	0	0	0	0	0	0	13.9284	10.1489	0	0	0	0	13.3417	17.4069
PRKCH	0	10.9545	10.4881	14.8324	4.47214	5.74456	6	4.47214	5.47723	5.19615	5.09902	4.47214	4.3589	10.247	10.247	2.82843	3.16228	10.9545	6	4.24264	6.9282
PRKCI	0	7.07107	7.4162	6.63325	0	7.07107	6.63325	6.40312	6.08276	0	0	0	7.2111	6.9282	7	6.55744	0	0	0	6.55744	6.9282
PRKCQ	0	12.1244	14.4222	27.9285	17.2047	21.3542	22.4499	20.664	22.8035	12.49	12.9615	22.2935	23.8328	22.3159	23.9583	14	16.1245	18.9737	16.2481	19.7484	22.9783
PRKD1	0	12.083	0	10.7238	0	0	0	14.0712	16.6733	9.21954	0	0	0	14	10.0499	0	0	0	0	0	0
PRKD2	2.23607	12.6491	8.48528	6.63325	6	6.9282	7.48331	6.48074	5.65685	7.34847	6.9282	6.48074	6	9.94987	9.94987	2.44949	3.87298	10.3923	1.73205	7.48331	4.89898
PRKD3	0	14.0712	9.16515	11.225	1.41421	4	9	9.48683	8.48528	8.48528	6	3.4641	1.41421	6.9282	7.93725	7	3	3	0	6	3
PRKDC	11.9164	21.6795	15.0665	16.9411	0	0	0	42.9185	42.9884	21.4476	27.0555	0	0	16.4317	22.891	29.3428	28.5657	30.9192	0	22.9347	15.6525
PRKG2	6.40312	0	0	0	0	0	0	0	0	0	0	0	0	0	0	0	0	0	0	0	0
RAF1	8.12404	4.24264	5.47723	6	3.4641	6.63325	6.63325	6.9282	4.89898	6.9282	6.7082	9.48683	10.9087	7.4162	6.32456	6.245	9.21954	6.63325	5.65685	7.93725	8.94427
RIPK3	0	0	0	1.41421	0	0	0	0	0	0	0	0	0	0	0	0	0	0	0	0	0
ROCK1	11.4891	18.3303	12.5698	27.2397	13.9642	20.2978	14.4222	24.6982	23.9792	13.8564	20.9762	0	0	15.1658	26.2679	36.6197	37.0135	22.2711	12.8841	30.6268	20.4206
ROCK2	8.94427	14.2829	15.2315	12.1655	0	10.7703	0	16.8523	11.4891	0	10.2956	11.4891	16.3707	9.69536	9.79796	0	0	10.8628	0	10.4881	9.89949
RPS6KA1	13.9642	12.3288	12.6886	22.4499	16.2481	22.2486	23.4307	21.0238	16.2481	17.2916	19.4936	19.8997	23.3238	34.5977	35.4965	17.7482	16.7033	15.1987	10.9545	33.7639	31.4006
RPS6KA3	23.4947	24.6577	22.7596	41.2432	28	37.1484	36.9459	32.8481	29.6648	37.5633	37.3095	36.4143	44.0227	49.3761	56.205	31.9374	37.8153	32.8481	23.2379	47.1805	40.7922
RPS6KB1	14	8.3666	8.48528	8.77496	0	0	0	9.05539	9.64365	8.60233	9.21954	8.30662	0	0	11.7473	8.3666	8.66025	0	0	0	0
RPS6KB2	1	0	0	0	0	0	0	0	0	0	0	0	0	0	0	0	0	0	0	0	0
SLK	0	0	0	2.23607	1.73205	0	0	0	0	0	0	0	0	0	0	0	0	0	0	0	0
SMG1	2.82843	2	1.41421	1.41421	2.44949	1.41421	3.4641	1.41421	1.41421	0	1.41421	0	0	2.82843	2.82843	4	3.16228	3.4641	2.82843	3.4641	2
SRC	10.0995	0	0	0	0	11.8322	0	11.4891	0	0	12.3288	12.8452	10.8628	12.1655	0	14.6969	8.3666	0	0	17.4356	13.0384
SRPK1	1.73205	3.87298	3.87298	3.16228	0	4.89898	5.47723	3.87298	0	3.87298	5.47723	3.87298	3.16228	3.87298	0	3.74166	4	4.89898	0	3.87298	2.44949
STK10	3.4641	4.89898	3.4641	7.74597	5.09902	6.245	6.9282	5.19615	6.63325	3.60555	5.47723	4	4	13.4164	15.5563	2.82843	5.47723	3.31662	2.64575	10.247	7.54983
STK11	0	0	0	0	2.64575	0	0	0	4.89898	4.69042	0	4.89898	0	0	0	5.65685	0	0	3.74166	0	0
STK24	0	0	0	2.44949	1.41421	1.73205	1.73205	0	1.73205	0	0	0	0	2.64575	2.44949	0	2	1.73205	0	0	3
STK25	0	0	0	2	2.23607	2	2	0	1.73205	0	0	0	0	2	1.73205	0	1.41421	1.73205	0	0	2.23607
STK26	0	1	1.73205	2.44949	2	2	2.44949	1	1	0	1.73205	0	0	2.44949	2.82843	2	3	2.44949	2	1.73205	2.44949
STK3	3.4641	4.24264	6	7.74597	2.82843	4.24264	5.91608	4	3.74166	1.41421	2.44949	5.47723	7.48331	5	5	5.2915	5.91608	5.91608	3.4641	3.4641	3.4641
STK38	0	1.73205	0	0	0	0	0	0	0	0	1	0	0	0	1	0	0	1	0	0	0
STK38L	0	0	0	0	0	0	0	0	0	0	0	0	2.23607	0	0	0	0	0	0	0	0
STK39	1.41421	0	0	0	0	0	0	0	0	0	0	0	0	0	0	0	0	0	0	0	0
STK4	0	0	0	0	1	0	1	0	0	0	1	0	0	0	1.73205	1.41421	1.41421	1.41421	0	0	0
SYK	0	0	0	4.24264	1.73205	0	0	0	0	0	0	2.44949	2	1.41421	2.44949	2.82843	3.16228	0	0	0	0
TAF1	2	1.41421	1.41421	0	0	0	1.41421	0	0	1.41421	1.41421	0	0	1.41421	0	1.41421	1.41421	1.41421	0	2	2
TEC	0	0	0	0	0	0	0	0	0	0	0	0	0	0	0	0	0	0	0	2.44949	0
TLK1	10.9087	6.16441	6.9282	10.583	3.87298	9.16515	5.65685	9.74679	7.54983	8.48528	5.65685	9.16515	7.93725	7.14143	5.83095	8.48528	5.09902	9.38083	4.47214	10.3923	15.4919
TLK2	9.48683	6.245	7.07107	11.225	6.9282	3.4641	5.83095	8.94427	4.79583	10	15.748	12.9615	8.48528	6.78233	0	5.09902	7.93725	19.2873	0	7.2111	0
TNIK	6.32456	0	0	20.0749	5.91608	0	0	5.65685	9.38083	6.9282	7.48331	7.93725	6	5.47723	4.89898	5.47723	4.89898	0	0	10.9087	11.5326
TNK2	0	0	0	0	0	0	0	0	0	0	0	0	0	0	0	0	0	0	0	1	1
TP53RK	0	0	0	0	0	0	0	0	0	0	0	0	0	0	0	0	2.82843	0	0	0	0
TRPM7	1	0	0	1	0	0	0	1	1	0	0	0	0	1.41421	1	0	0	0	0	0	0
TTBK2	0	0	1	2.44949	0	1	0	0	0	0	0	0	0	0	0	1.41421	1.41421	0	0	0	0
TTK	15.6525	26.4197	27.3861	35.4119	0	50.6754	45	39.2938	31.7017	50.02	40.1995	17.9722	25.219	42.2847	42.1426	37.4166	46.4112	29.8998	15.1987	20.7123	20.2237
ULK1	1	10.9545	8.3666	8.48528	1.41421	4.24264	1.73205	2.64575	4.89898	6	3.31662	6.7082	7.07107	7.48331	7.34847	4.89898	4.47214	7.07107	2.44949	0	4.69042
VRK3	0	5.65685	0	0	0	0	0	0	0	0	0	0	0	0	0	0	0	0	0	0	0
WEE1	0	5.09902	6.63325	2.82843	6.32456	0	0	0	0	3.74166	0	0	0	0	0	5.65685	6	4	4.47214	0	0
WNK1	0	0	0	0	0	0	0	0	0	0	0	0	0	6.48074	6.32456	0	0	0	0	0	6.78233
YES1	2	0	0	0	0	1.41421	0	1.41421	0	0	1.41421	1.41421	0	1.41421	0	1.41421	0	0	0	5.65685	4
ZAP70	0	0	0	0	0	0	0	0	0	0	0	0	0	0	0	0	0	0	0	3.4641	3.16228

## Sheet: Fig.1e
Kinase	EOL_1	Kga	MM6	KG1	ME1	NB4	Kasumi3	MV_4_11	THP1	HEL	HL60	Kasumi1	Kasumi6	ML2	OCI_AML3	MOLM13	SUP-T1	HPB-ALL	LOUCY_1	LOUCY_2	CCRF-CEM_1	CCRF-CEM_2	PEER	P12	Jurkat	MOLT-16	KARPAS-45	ALL-SIL	HSB-2	logFC	adj,P,Val
FES	0	1.41421	1.41421	0	0	1.41421	1.41421	0	0	4.24264	0	0	1.41421	1.41421	1.41421	0	0	0	0	0	0	0	0	0	0	0	0	0	0	-2.60508	0.00728929
FLT3	11.225	0	209.867	16.9706	14.9666	0	3.16228	60.9918	2.64575	0	0	0	44.4972	2.44949	15.4919	25.2587	0	2	0	0	0	0	0	0	0	0	0	0	0	-3.8494	0.00139346
BTK	31.6386	0	51.9326	24.1661	14.8661	21.9773	37.7492	14.6969	5.83095	62.9285	18.9737	48.8365	40.7922	24.8998	20.1494	7.48331	0	0	3.60555	3.4641	0	0	0	0	0	0	0	0	0	-5.11978	4.12361e-07
BLK	0	0	0	0	0	0	0	0	0	0	0	0	0	0	0	0	0	0	0	0	0	0	0	4	4.47214	0	3.4641	0	6.63325	1.73953	0.0411146
JAK1	0	0	8.24621	0	0	0	0	0	0	11.5326	0	0	0	0	0	0	3.4641	2.82843	0	0	0	0	2	2	1.41421	2	0	2	6.32456	2.57035	0.0199432
EPHA4	0	18.4391	0	0	0	0	0	0	0	0	0	0	0	0	0	0	0	6.32456	1.41421	1.41421	0	0	2	0	2.82843	0	4.47214	0	7.74597	2.56179	0.0139188
PRKCG	0	0	3.4641	0	0	0	0	0	0	0	0	0	0	0	0	0	2.82843	5.19615	0	0	0	0	0	2.44949	5.2915	0	1.73205	3.16228	6.32456	2.63989	0.00989498
EPHA3	0	2.82843	0	0	0	0	0	0	0	0	0	0	0	0	0	0	0	5.65685	2.44949	2.44949	0	0	3.74166	0	3.4641	0	2.82843	0	7.74597	2.65805	0.00989498
PRKDC	0	0	0	0	0	0	0	0	0	1	0	0	0	0	0	0	0	0	0	0	0	0	2.23607	2.44949	0	2	1.73205	4.58258	17.1464	2.2393	0.024063
HCK	18.3303	77.4984	24	41.3521	30.5941	8.94427	52.5357	33.9116	20.8567	24.9199	0	7.74597	22.3607	16.2481	13.784	49.6991	0	0	10.583	9.79796	0	0	0	0	0	10.9545	0	0	0	-4.60101	2.55754e-05
EPHA5	0	4	0	0	0	0	0	0	0	0	0	0	0	0	0	0	0	6.32456	2.44949	2.82843	0	0	2.82843	0	8.94427	0	2.82843	0	7.74597	2.67951	0.00989498
CSK	0	0	0	0	0	0	0	0	0	0	0	0	0	0	0	0	1.41421	3	1	0	2.23607	3.4641	2.82843	4.24264	2	1	3.16228	4.47214	5.47723	4.98354	2.71373e-12
FER	0	9.16515	0	7.2111	0	0	1.41421	1.41421	0	5.09902	2.44949	0	0	0	0	0	6.32456	2.44949	2	2	1.41421	1.41421	0	2	6	2.82843	0	4	6	2.5396	0.0271932
MAPK14	0	0	0	0	0	0	0	0	0	0	0	0	0	0	0	0	0	11.4891	0	0	0	0	0	4	10.583	9.79796	13.3417	0	10.198	2.75476	0.00602792
PTK2B	0	0	0	0	0	0	0	0	0	0	0	0	0	0	4.69042	0	0	0	16.3707	6.78233	0	0	0	0	0	29.2404	0	3	6.7082	1.93902	0.0767715
JAK3	0	19.6214	0	0	0	0	0	0	0	19.4936	0	0	0	0	0	0	0	7.34847	5.2915	5.2915	0	3.16228	8.24621	5.65685	4.47214	6.9282	0	12	10.198	3.67982	0.00139346
SYK	12.8452	48.3735	46.669	32.078	0	7	18.9737	6.32456	2.82843	13.8564	3	4.89898	9	6.9282	14	0	0	0	3.87298	4.89898	0	0	0	0	39.9124	2.82843	44.1588	0	0	-2.98131	0.0130043
MAPK1	0	0	0	1.73205	0	0	0	0	0	0	0	0	0	0	0	0	8.48528	7.74597	2	2	3.4641	6.32456	16.2481	4.89898	20.4939	6	4.89898	14.3527	16.7332	5.50503	5.29647e-13
LYN	66.9477	146.857	139.614	99.7196	102.088	58.3009	274.496	159.097	84	92.2713	13.2665	73.973	76.5441	73.9932	71.4143	88.3855	0	0	63.498	66.7757	0	0	0	0	0	59.607	0	0	0	-5.36717	6.35629e-07
ABL2	0	0	19.799	0	4.24264	0	0	0	0	0	0	0	0	0	2.82843	4.47214	14.1421	4.89898	0	0	2.82843	2.44949	46.9894	0	15.1658	0	0	87.0575	30.5941	2.32697	0.0880159
FGR	0	0	28.9828	0	0	0	0	7.2111	0	0	0	0	0	0	0	0	30.8545	137.259	6.48074	7.74597	4.47214	4.58258	0	19.6723	0	6.55744	7.28011	6.08276	11.7473	4.34276	8.51101e-05
ITK	0	0	0	0	0	0	0	0	0	0	0	0	0	0	0	0	40.4846	30.4959	8.94427	5.83095	8.60233	20.9762	7.28011	12.8062	47.3709	14.2829	20.7846	0	32.4037	5.74564	2.71373e-12
ZAP70	0	3.4641	0	0	0	0	0	0	0	0	0	0	0	0	0	0	38.6782	26.533	0	0	0	0	5.74456	5.91608	74.7663	0	40.2989	12	82.45	3.57815	0.00213419
YES1	4.89898	27.1109	40.4104	13.4164	9.38083	7.74597	8.48528	13.8564	14	10.9545	4.89898	4.89898	12.49	6.9282	10.583	6	99.5791	148.97	17.5499	12.2474	25.4558	30.4631	20.199	48.7647	94.3928	26.3818	73.8241	32.7872	97.8264	0.621545	0.00256721
ABL1	0	0	0	0	20.0499	0	0	0	0	0	0	0	0	0	17.2627	15.6844	66.7757	39.8497	0	0	26.4575	27.0185	169.307	17.5214	55.2992	0	0	267.993	87.2582	3.51086	0.00989498
FYN	10.9545	74.0945	50.3984	40.7431	27.4226	12.9615	25.219	29.189	22.4499	19.8997	10	9.48683	23.2379	14.2829	22.2711	16.4317	85.0647	99.4987	33.0454	22.1359	41.8569	58.2409	33.9411	87.4986	87.4357	58.7878	66.7083	58.9491	108.083	0.434081	0.0151908
SRC	26.3059	76.0132	64.4205	55.0454	46.5618	45.1664	39.724	60.9918	61.9355	37.47	25.8457	18	35.4965	29.6648	41.9524	30.1993	163.695	170.059	71.9722	60.4979	92.747	113.578	71.2461	144.139	128.546	86.3597	131.453	85.9767	167.619	0.426616	0.00989498
LCK	15.2315	71.624	32.619	48	30.7246	14.0712	33.1512	38.2099	29.2233	30.9839	15.4919	10.6771	28	18.5472	33.4664	19.5959	170.871	209.921	48.0625	31.8434	73.5255	100.25	66.9328	128.148	187.021	72.7461	147.037	87.1722	241.859	0.595315	0.0016788

## Sheet: Fig.2
Fig. 2a
	% cell survival (compared to untreated control)
Milciclib, nM	SUPT1			HPB-ALL			LOUCY			CCRF-CEM			PEER			P12-ICHIKAWA			JURKAT			MOLT-16			KARPAS-45			ALL-SIL			HSB-2
32000	3.75847	4.95578	4.05995	7.55259	8.33983	9.52069	0	0	0.0387612	0.416405	0.894292	1.10389	0.34436	0.366341	0.586145	1.39492	1.89245	2.05602	3.54863	5.05364	5.19046	0.50254	0	0.447113	1.1665	1.34638	2.49107	0	0.127059	0.304034	1.29705	0.306936	1.08913
10000	16.86	18.2382	18.8756	5.8797	8.78265	12.153	0	0	0.341098	6.67086	8.36442	7.76916	6.32304	8.14742	8.08147	4.56415	5.56603	6.49976	11.3473	7.88776	8.37641	3.57321	3.75058	3.83926	14.772	18.9256	16.8161	1.47479	1.93765	3.59849	0.534662	1.35646	1.45547
3160	23.2686	21.5373	26.7917	11.415	12.8911	17.9589	8.38792	15.3184	10.3415	15.1303	17.7545	19.6493	10.9609	13.137	12.3237	13.881	13.3153	12.2862	28.9385	27.4725	25.3486	10.0139	10.2023	10.5681	12.2864	13.1858	15.0991	3.19009	4.48337	13.9311	0.910906	0.980214	1.86142
1000	36.9214	41.5987	30.8918	31.342	28.2914	30.8746	53.3199	58.762	51.785	53.8308	66.3565	67.5721	35.9307	55.6471	44.525	33.0122	43.7604	44.994	57.8921	61.1041	58.2765	12.5524	14.6808	16.6762	29.2115	31.5173	33.8557	30.6212	34.256	37.251	0.762389	0.920807	0.910906
316	66.8801	75.0201	72.8667	60.2977	77.3955	66.0052	73.3439	80.4837	76.9022	59.4145	102.743	86.2517	62.1753	74.5064	71.0774	59.5929	64.8681	70.082	109.714	103.655	95.0354	33.2822	36.1644	34.9672	48.9493	55.7848	53.5281	44.0713	56.9769	44.929	3.32679	3.01985	3.4159
100	84.5814	92.2476	85.0034	81.0365	79.5359	78.8716	74.5998	75.0882	62.1574	76.8616	91.8605	77.155	67.6485	92.3545	76.1549	48.7562	82.5954	87.1754	93.361	90.5594	93.9278	77.2249	83.6878	80.7612	85.972	81.0662	74.9012	83.7954	82.4205	85.007	15.4161	23.2677	20.7924
31.6	76.9496	88.0183	82.6433	71.8111	87.5559	86.5964	89.926	82.0419	93.3214	109.484	95.5411	91.0473	90.4202	111.477	84.0898	82.7044	83.679	86.8278	83.0865	76.037	79.7963	83.3663	84.109	70.9062	82.5707	100.362	77.256	90.6294	101.125	76.73	51.9018	61.199	49.3275
10	89.7582	94.4097	75.8642	81.6516	103.768	104.285	100.578	88.7631	96.7634	113.365	93.7721	94.6943	108.334	103.037	93.8491	108.195	104.95	92.621	109.395	99.8176	87.6341	96.2365	85.1732	80.6282	93.0037	79.807	84.0097	86.028	95.2716	70.6448	75.1993	86.4866	70.5457
3.2	101.335	90.1631	77.6387	98.0606	121.137	92.5007	104.252	86.577	92.5307	115.788	107.681	84.7006	98.9266	107.939	94.8163	100.527	106.988	88.8111	103.277	97.3483	89.934	89.6296	81.0827	83.0559	125.268	100.461	97.1737	94.9857	96.9052	86.0553	88.15	88.1797	81.6845
Fig. 2b
	HSB-2						SUPT1						KARPAS-45
% of cells	SubG1	G1	S	G2-M		% of cells	SubG1	G1	S	G2-M		% of cells	SubG1	G1	S	G2-M
Untreated	4.1	58.8	22	15.1		Untreated	5.2	50.8	26.2	17.6		Untreated	12.8	43.3	20	23.5
100nM milciclib	8.8	66.6	16	8.9		100nM milciclib	7.9	67.4	11.7	12.6		100nM milciclib	17.1	50.8	15.6	16.2
1uM milciclib	46.9	40.6	11.3	1.54		1uM milciclib	9	79.9	5.21	5.33		1uM milciclib	31.5	57	6.9	4.4
% of cells	SubG1	G1	S	G2-M		% of cells	SubG1	G1	S	G2-M		% of cells	SubG1	G1	S	G2-M
Untreated	5.1	56.7	19.6	18		Untreated	4.1	56.1	27.7	11.6		Untreated	12	40.4	25.4	21.6
100nM milciclib	9.9	63.8	16.2	9.6		100nM milciclib	7	67.1	11.4	14.1		100nM milciclib	14.4	55.1	11.3	18.8
1uM milciclib	46.9	40.6	11.3	1.5		1uM milciclib	10.3	81.4	7.8	0.6		1uM milciclib	23.7	67.8	4.3	4
% of cells	SubG1	G1	S	G2-M		% of cells	SubG1	G1	S	G2-M		% of cells	SubG1	G1	S	G2-M
Untreated	5.5	56.7	18.5	18.6		Untreated	4.9	60.4	15.9	18		Untreated	15.9	39.4	23.8	20.9
100nM milciclib	9.2	62.7	15.2	12.8		100nM milciclib	8.3	67.7	6.9	16.6		100nM milciclib	16	52.2	13.4	18.4
1uM milciclib	40.6	49.7	4.9	5.7		1uM milciclib	9	82.3	2.6	5.6		1uM milciclib	30.2	62	4.1	3.5
Fig. 2c
	HSB-2				MOLT-16				SUPT1				JURKAT				KARPAS-45				CCRF-CEM				P12-ICHIKAWA
	CTRL	100nM	1uM		CTRL	100nM	1uM		CTRL	100nM	1uM		CTRL	100nM	1uM		CTRL	100nM	1uM		CTRL	100nM	1uM		CTRL	100nM	1uM
% Apoptotic cells	3.08	10.2	91.1		13.2	13.1	33.7		3.4	2.14	6.53		2.68	2.59	7.85		12.4	17.4	35.8		0.8	1.49	11.6		1.22	1.55	2.86
(Annexin+/PI+)
% Pre-Apoptotic cells
(Annexin+/PI-)	2.58	4.76	5.86		3.31	2.92	4.66		0.57	0.49	1.7		2.4	2.93	13.4		3.98	5.21	14.9		1.04	1.82	13		0.99	1.19	2.44
Sum apoptotic cells (%)	5.66	14.96	96.96		16.51	16.02	38.36		3.97	2.63	8.23		5.08	5.52	21.25		16.38	22.61	50.7		1.84	3.31	24.6		2.21	2.74	5.3
	HSB-2				MOLT-16				SUPT1				JURKAT				KARPAS-45				CCRF-CEM				P12-ICHIKAWA
	CTRL	100nM	1uM		CTRL	100nM	1uM		CTRL	100nM	1uM		CTRL	100nM	1uM		CTRL	100nM	1uM		CTRL	100nM	1uM		CTRL	100nM	1uM
% Apoptotic cells	4.91	17.5	88.9		25.7	25.8	51.6		7.68	2.78	9.9		2.39	2.36	12.8		12.6	15.8	36.4		2.87	3.47	21.6		2.36	1.76	3.47
(Annexin+/PI+)
% Pre-Apoptotic cells
(Annexin+/PI-)	3.27	4.94	7.73		2.51	2.22	4.74		0.75	0.62	1.91		1.78	1.73	8.18		3.05	3.8	10.1		1.15	1.52	8.22		1.11	1.5	1.71
Sum apoptotic cells (%)	8.18	22.44	96.63		28.21	28.02	56.34		8.43	3.4	11.81		4.17	4.09	20.98		15.65	19.6	46.5		4.02	4.99	29.82		3.47	3.26	5.18
	HSB-2				MOLT-16				SUPT1				JURKAT				KARPAS-45				CCRF-CEM				P12-ICHIKAWA
	CTRL	100nM	1uM		CTRL	100nM	1uM		CTRL	100nM	1uM		CTRL	100nM	1uM		CTRL	100nM	1uM		CTRL	100nM	1uM		CTRL	100nM	1uM
% Apoptotic cells	6.01	16.9	96.6						18.8	4.28	8.44		14.4	16.4	27.9		12.8	13.9	39.2		4.89	8.38	38.3		2.87	2.01	5.25
(Annexin+/PI+)
% Pre-Apoptotic cells
(Annexin+/PI-)	2.48	2.86	2.01						1.34	1	1.8		1.67	1.84	1.21		3.02	3.52	6.33		6.34	5.85	5.46		1.06	0.87	0.88
Sum apoptotic cells (%)	8.49	19.76	98.61						20.14	5.28	10.24		16.07	18.24	29.11		15.82	17.42	45.53		11.23	14.23	43.76		3.93	2.88	6.13
Fig. 2d

## Sheet: Fig.3
Fig. 3a
	% cell survival (compared to untreated control)																								% cell survival (compared to untreated control)
Dasatinib, nM	SUPT1		HPB-ALL		LOUCY		CCRF-CEM		PEER		P12-ICHIKAWA		JURKAT		MOLT-16		KARPAS-45		ALL-SIL		HSB-2			Bosutinib, nM	SUPT1		HPB-ALL		LOUCY		CCRF-CEM		PEER		P12-ICHIKAWA		JURKAT		MOLT-16		KARPAS-45		ALL-SIL		HSB-2
32000	1.36717	1.92572	1.72759	2.31073	0.453863	0.415716	0.0753927	0.0572719	0.245849	0.338982	0.11331	0.135972	0.130736	0.13858	0.00790252	0.00979758	0.059297	0.103003	0.0155063	0.0129607	0.011887	0.0141906		32000	0.0155025	0.058672	0.0171739	0.0265457	0.020044	0.0557841	0.0125539	0.0309378	0.0300339	0.048343	0.00797276	0.0407958	0.00635982	0.0155072	0.00242003	0.00430946	0.00739318	0.0208791	0.00377254	0.00377254	0.0151253	0.0192523
10000	46.8764	55.0274	8.39466	9.47521	45.7389	50.2169	11.6303	21.6272	11.5374	14.969	53.6324	53.3578	40.144	42.8268	1.49078	4.68289	9.93355	16.0538	0.00821163	0.00420162	0.00549802	0.00956178		10000	0.211645	0.42099	2.26986	2.84498	1.72384	2.75822	0.0596026	0.136068	0.127213	0.153057	0.119814	0.170872	0.188626	0.276264	0.0108707	0.0398593	0.0285854	0.0751359	0.00546807	0.00960797	0.0145888	0.0448395
3160	74.501	74.3432	67.3188	68.4074	98.4234	100.021	96.8288	91.8645	71.5943	68.2031	79.8031	82.6325	75.4614	72.8676	52.7899	55.2291	73.0139	75.3418	0.0348584	0.0239095	0.0582399	0.0385296		3160	72.1181	72.2403	24.0772	26.8278	68.4638	71.253	47.6684	68.1069	17.4884	19.4977	47.9394	50.5597	39.6566	38.9099	0.0843774	0.0968011	3.10338	6.57504	0.00885911	0.0146945	0.0134745	0.0712521
1000	81.8004	83.7521	95.3708	99.7382	106.983	109.517	98.3347	104.817	76.5243	75.7975	80.1875	84.5865	83.1667	86.6949	92.6835	91.9797	80.9058	86.0694	0.636497	0.430289	0.090989	0.0892505		1000	97.0173	100.689	89.1623	90.8093	105.23	100.485	94.1234	102.54	62.9569	76.9427	85.416	87.7105	88.0147	90.3013	21.7904	20.8511	76.1808	81.0803	0.260164	0.258666	0.243759	0.489727
316	86.8105	79.7348	100.475	98.0407	103.406	101.183	97.9681	101.697	84.8016	83.3127	84.3861	90.7063	97.6483	93.7682	97.3774	104.653	87.5501	84.9885	2.00309	1.84615	0.126324	0.108657		316	101.009	96.8828	93.9251	94.683	104.9	105.28	100.714	108.56	92.7279	93.541	98.8533	104.275	96.8411	83.2192	83.2865	86.3688	88.0455	93.541	4.33471	4.61955	1.45296	1.82495
100	84.0492	91.4368	99.412	99.3831	97.4097	98.21	107.494	102.277	85.0837	84.9494	83.8621	84.7568	89.8192	92.4119	95.7328	107.358	88.1379	83.9784	2.77133	2.87553	0.202536	0.125455		100	98.9692	104.906	98.5295	98.0703	100.988	100.872	114.618	108.694	92.6575	91.2233	93.6362	104.634	101.798	86.8757	101.317	97.025	100.165	96.8104	10.1424	10.0624	12.3683	22.1057
31.6	92.8776	90.778	96.4539	99.3339	99.1651	99.9757	99.1917	95.5546	87.7518	86.6023	83.9406	90.0396	97.8967	97.7445	92.4871	110.525	83.5034	82.5648	3.95161	3.77352	0.351461	0.465333		31.6	96.5261	98.7882	100.165	99.1021	102.296	98.4531	104.099	109.134	95.5142	99.4224	96.9811	106.063	101.592	103.448	102.137	103.107	101.583	98.8532	16.2233	18.3038	53.0475	54.0517
10	86.7083	92.5706	99.2706	102.262	99.211	98.7102	102.168	105.044	85.0663	87.849	89.1761	92.8225	95.5148	99.2978	87.5616	94.7388	92.8045	94.5671	5.54467	4.85563	2.31917	4.37349		10	94.976	100.336	99.4251	97.4536	100.575	97.9999	97.4368	108.717	98.1587	98.176	93.6112	106.82	101.163	100.112	103.977	108.146	99.3198	102.562	66.6441	74.4358	76.8876	78.6418
3.2	91.9127	92.5412	101.095	100.447	98.8518	100.498	97.0184	97.2178	93.6365	87.467	100.895	97.1281	95.4867	99.0546	98.7338	95.5131	96.9309	98.5072	7.25963	6.34485	21.6673	32.0815		3.2	98.0353	110.459	99.3723	100.345	103.232	102.438	100.237	99.3923	100.749	98.222	99.7786	100.182	95.3943	105.302	94.701	99.2391	101.324	99.1518	101.047	103.686	90.1118	92.9742
A-420983, nM	SUPT1		HPB-ALL		LOUCY		CCRF-CEM		PEER		P12-ICHIKAWA		JURKAT		MOLT-16		KARPAS-45		ALL-SIL		HSB-2			Ponatinib, nM	SUPT1		HPB-ALL		LOUCY		CCRF-CEM		PEER		P12-ICHIKAWA		JURKAT		MOLT-16		KARPAS-45		ALL-SIL		HSB-2
32000	0.0697639	0.0961049	0.116232	0.114382	0.0774742	0.0782321	0.070749	0.0772131	0.0796706	0.0815469	0.0726452	0.0736534	0.0805976	0.123901	0.0752464	0.0867771	0.0839214	0.0828812	0.0888723	0.0804659	0.099789	0.0970507		32000	0.0752016	0.0617575	0.0235939	0.0145491	0.0527059	0.0123354	0.0330435	0.015069	0.0423374	0.0321259	0.0500908	0.0239383	0.0155403	0.0226655	0.00604757	0.00230956	0.0193131	0.00883446	0.00403995	0.00496376	0.0161286	0.00763987
10000	0.0256485	0.201084	0.0144972	0.0687403	0.0142317	0.0707373	0.0067314	0.0654629	0.0138981	0.0375248	0.109542	0.188912	6.27809	39.0077	0.00432063	0.0201584	0.0124829	0.0225472	0.0112748	0.00774316	0.0130755	0.0161333		10000	0.180262	0.593833	0.128032	0.141927	0.241466	0.16821	0.10761	0.0664668	0.120855	0.0780201	0.179488	0.0920958	0.114722	0.0854657	0.0537606	0.00303046	0.0847372	0.0350188	0.0101068	0.010479	0.0554527	0.0206489
3160	0.92609	79.8489	0.344349	0.666824	0.160562	0.267595	0.122749	0.24431	0.164449	0.280289	88.6265	92.6953	91.1517	96.4406	0.111432	0.197669	0.127247	0.207008	0.0108272	0.0179071	0.0109533	0.0559759		3160	36.9215	38.8437	27.4116	29.8872	0.679205	0.86833	22.9443	32.775	3.42726	5.41551	41.3948	46.3373	25.901	28.8134	0.0808078	0.0110405	1.51234	4.46795	0.0196758	0.0189312	0.0517813	0.0243415
1000	100.542	91.6356	92.6131	91.7551	103.445	106.427	90.8664	96.9112	86.5455	79.4348	110.002	116.381	98.0514	101.52	76.162	77.8579	74.9289	83.9904	1.30125	1.90523	0.020081	0.10344		1000	79.0808	79.2503	67.9006	78.7707	1.93554	2.45287	77.7616	82.2033	18.3036	31.6598	77.1939	84.7641	63.6936	75.5711	6.94309	7.53353	76.8169	83.3459	1.76361	1.67592	0.213343	0.113176
316	99.9642	100.725	94.0444	94.998	104.396	102.874	115.742	112.584	91.5382	89.075	110.721	84.1192	105.931	110.212	109.881	106.072	98.7182	99.205	12.1512	11.9887	0.251309	0.454858		316	91.4309	91.1191	103.851	106.561	69.4346	97.2928	102.607	106.914	90.8644	94.8873	104.403	102.403	101.628	94.8592	51.9007	57.3121	86.9111	91.1716	7.5655	6.86525	0.42501	0.43717
100	97.807	102.806	92.5292	98.1172	103.869	103.248	111.466	107.45	90.5524	81.2999	109.024	111.027	97.0899	104.808	106.617	102.77	94.845	92.0405	10.5269	10.6494	0.376976	0.368144		100	100.051	103.901	104.024	103.381	100.773	100.131	107.831	107.959	94.7246	88.5559	105.358	93.6303	97.7498	93.0273	82.7318	86.673	96.2988	96.6539	8.17384	7.89458	0.386811	0.450476
31.6	93.4262	93.0302	101.461	101.652	104.887	101.191	104.578	104.158	101.02	94.5888	94.6681	109.465	104.718	100.077	92.8389	105.185	88.9822	101.224	28.3067	34.564	0.455771	0.73508		31.6	90.4494	96.9173	102.274	101.976	101.176	100.014	105.585	97.8042	89.2035	89.022	99.2848	101.353	103.558	98.9041	89.3294	105.321	94.3481	97.1947	7.42947	8.09847	3.3723	8.1591
10	94.4467	101.267	98.0269	96.8875	104.047	99.2519	110.731	114.966	100.803	95.5742	100.035	102.109	95.5047	99.2696	97.3932	103.002	97.61	100.793	95.7493	92.4953	4.65302	19.5623		10	96.3101	103.271	103.278	104.205	97.0902	99.9031	102.989	94.0752	93.2039	92.1229	101.291	109.717	97.9358	102.325	93.2102	106.329	99.5476	93.9449	8.68806	7.64622	42.002	53.8101
3.2	100.102	95.0321	97.8539	101.585	101.56	99.6644	103.926	113.89	106.129	95.5955	106.619	112.232	96.493	106.921	107.006	91.4857	96.4771	98.9189	101.944	100.785	54.6301	55.2612		3.2	94.4763	91.9741	103.857	105.182	103.997	100.795	100.934	99.8678	95.1902	95.8602	103.254	95.1142	100.039	102.79	92.7615	108.839	100.218	102.928	8.65422	9.18038	66.6536	82.8708
Imatinib, nM	SUPT1		HPB-ALL		LOUCY		CCRF-CEM		PEER		P12-ICHIKAWA		JURKAT		MOLT-16		KARPAS-45		ALL-SIL		HSB-2			Nilotinib, nM	SUPT1		HPB-ALL		LOUCY
32000	0.394788	0.671216	6.01557	9.19883	9.975	10.8621	1.99797	2.45929	0.878938	1.09431	0.311097	0.442048	1.24886	1.4165	0.0988086	0.0949956	1.07472	1.17786	0.0324896	0.0522256	0.101699	0.104165		32000	52.4469	65.413	8.31747	10.0245	43.0649	48.3579	36.5144	39.3459	21.9415	25.3318	31.659	37.4785	6.13675	10.4514	0.390282	0.701217	13.4587	12.8284	0.100855	0.217651	7.37584	8.78465
10000	68.6027	65.7151	54.7062	57.1149	67.1856	69.5217	65.5159	60.5225	22.1297	21.3895	59.9198	53.9137	77.3981	74.0337	12.5828	11.6063	6.78575	9.09435	0.821735	1.61775	0.71072	0.694128		10000	96.0347	95.218	66.8684	72.9924	95.3693	97.0276	88.9632	91.7812	49.6106	55.9096	97.1267	101.182	98.6856	88.8327	37.8982	41.6124	79.0731	81.3324	11.1971	10.6826	46.2031	44.6766
3160	93.8801	94.2416	90.4828	92.6266	103.84	102.146	102.761	101.679	71.1975	74.077	102.393	100.542	92.2711	100.969	76.5286	68.3288	73.0361	73.0019	9.32616	9.04427	48.3855	50.2089		3160	94.9939	109.002	76.7273	77.8695	100.627	97.7862	97.239	95.9356	56.4505	60.9751	85.4344	87.2532	97.89	89.4457	76.1897	78.6338	80.799	82.9024	22.8283	21.6037	44.2902	48.3063
1000	105.004	89.5857	97.5859	96.7641	100.807	101.741	100.738	98.768	88.0988	85.2192	95.6437	103.999	100.433	105.639	97.7863	109.562	89.9043	92.3355	8.29969	7.01664	74.4557	86.6928		1000	102.626	102.257	86.7999	89.2002	97.473	97.2347	103.339	109.381	75.1871	72.8635	95.0663	98.9321	100.025	100.416	90.6905	91.9173	94.5445	90.402	23.518	20.8692	80.8932	89.6086
316	107.861	98.624	98.9563	98.5113	101.796	101.141	107.173	96.0971	87.9595	85.6555	100.387	107.821	102.558	104.935	114.232	108.602	95.3073	95.9277	7.8934	8.60051	98.0613	101.448		316	114.861	112.916	100.161	96.6668	101.169	99.9618	101.796	108.229	89.0688	89.3144	105.25	111.486	106.963	98.1647	96.5782	110.796	104.023	100.388	16.8485	14.9929	101.219	99.8499
100	91.7161	95.4742	101.422	96.8252	99.8623	101.348	101.739	100.518	89.7049	98.5232	111.747	107.63	101.563	96.1649	102.638	111.095	99.8922	103.677	16.4389	18.7813	103.962	101.729		100	107.026	106.445	101.465	102.432	97.4414	96.5879	105.159	106.404	86.2981	87.0175	102.758	106.243	96.642	91.7749	98.1786	102.534	105.07	100.661	14.2337	12.9757	95.8616	99.6767
31.6	108.342	100.218	102.732	96.1967	105.212	99.339	97.9536	103.512	97.98	99.614	110.203	113.132	104.367	98.9135	103.754	111.514	103.977	104.661	59.3513	69.5335	102.41	98.1746		31.6	100.482	103.335	99.5772	100.775	101.22	97.9708	102.748	99.4682	92.0013	91.5655	98.5736	102.51	100.576	107.081	99.2119	112.89	102.292	102.656	12.6273	13.5603	102.244	90.6911
10	98.4541	92.8226	100.565	98.2063	98.2112	99.6622	100.472	101.927	100.635	99.2763	102.074	100.078	106.127	102.818	99.1729	95.9012	97.8508	96.9596	89.5612	95.9102	103.77	110.36		10	104.843	110.075	101.039	100.771	99.4259	94.1405	102.183	102.398	95.8352	95.6645	102.778	111.328	96.2055	102.257	104.538	106.613	103.748	98.451	23.385	29.6399	97.1802	98.6526
3.2	97.8308	96.492	101.128	97.7963	97.6969	93.7399	103.576	102.254	97.8442	102.144	104.637	101.204	92.3433	103.317	100.035	92.928	97.4498	105.159	86.7379	91.9901	106.632	103.482		3.2	100.256	98.9654	100.731	102.695	99.0648	97.3687	93.4119	96.8193	98.0805	96.1033	109.667	96.6067	96.7813	73.2912	106.395	104.166	104.208	101.757	83.0305	108.802	100.314	93.0119
Fig. 3b
Fig. 3c

## Sheet: Fig.4
Fig. 4a
	INKA Score
	IGF-1R	INSR
SUP-T1	10.198	45.1664
HPB-ALL	13.4164	46.2601
LOUCY (1)	4.47214	13.1149
LOUCY (2)	8	18.5472
CCRF-CEM (1)	2	8.83176
CCRF-CEM (2)	0	0
PEER	0	0
P12-ICHIKAWA	4.47214	13.4164
JURKAT	2	17.7764
MOLT-16	4	18.1108
KARPAS-45	8.48528	31.3688
ALL-SIL	8.48528	30.3315
HSB-2	0	0
Fig. 4b
	% cell survival (compared to untreated control)
BMS-754807, nM	SUPT1		HPB-ALL		LOUCY		CCRF-CEM		PEER		P12-ICHIKAWA		JURKAT		MOLT-16		KARPAS-45		ALL-SIL		HSB-2
32000	47.6872	43.9504	0.850933	0.48157	0.364159	0.459711	18.3285	17.4459	19.3489	18.2078	20.5424	20.3587	23.9748	24.8274	0.00652003	0.00199676	0.314437	0.748379	0.995916	0.810266	0.531584	0.757288
10000	58.614	51.6006	3.07558	2.93543	45.9748	45.9454	41.6583	39.5218	23.1454	20.4671	13.3589	14.1536	55.6117	54.2978	0.0146701	0.00669661	20.5478	22.7942	6.81558	7.24803	8.03016	8.29817
3160	70.2078	69.3378	5.90322	6.53951	43.3907	47.1823	28.2007	30.3102	23.635	24.7783	12.5336	12.7171	79.8021	75.9648	0.0563303	0.0900172	44.2344	45.0209	11.5952	12.392	16.0314	16.1193
1000	72.9982	58.9313	17.1745	16.5594	6.44257	6.31764	8.74411	5.0553	3.86915	4.18824	2.9772	7.77688	90.8403	95.6475	0.64748	0.884727	19.7958	13.9443	14.2439	11.0434	8.55617	8.10501
316	76.0477	73.8099	38.2539	40.6529	102.074	101.232	67.5509	86.5271	96.9494	102.118	96.3768	97.9515	84.7992	91.9842	16.5382	42.8915	85.0151	87.6847	7.63611	8.90435	88.2034	91.2885
100	75.0582	76.5559	58.6663	69.4081	96.1808	97.8913	101.999	106.122	101.506	95.7687	101.792	93.1593	97.1432	92.8025	90.1168	100.118	100.901	94.4711	61.1861	61.3878	85.1191	91.0268
31.6	75.4864	74.1025	87.2036	97.5834	96.1896	91.9588	100.115	106.008	104.939	103.915	101.999	96.1098	104.035	104.835	97.8751	103.185	92.0215	98.1104	61.5297	58.7427	91.6338	100.015
10	84.1901	84.1816	99.8667	103.043	95.5873	96.9432	95.2895	106.723	100.1	100.269	102.936	101.262	96.3395	99.1777	105.154	97.1053	100.223	98.21	66.2753	70.1596	89.2537	91.5478
3.2	95.1317	93.4955	103.212	105.863	101.882	101.221	99.6937	101.298	108.688	107.968	104.432	90.2664	96.436	94.1812	96.1107	101.237	94.3052	99.9696	82.1278	85.4309	92.0616	102.564
Fig. 4c
	% cell survival (compared to untreated control)
	SUPT1
Untreated	100.311	100
3.2nM Dasatinib	109.304	100.311
30nM BMS-754807	94.2213	87.9001
3.2nM Dasatinib + 30nM BMS-754807	64.7058	39.7645
	JURKAT				KARPAS-45
Untreated	100	100			100	100
3.2nM Dasatinib	94.8571	103.478			66.6536	69.2257
300nM BMS-754807	97.8181	96.6633			89.6181	85.1814
3.2nM Dasatinib + 300nM BMS-754807	54.4021	69.5935			25.3007	39.6727
Fig. 4d
	% cell survival (compared to untreated control)										Dasatinib + 30nM BMS
Dasatinib, nM	SUPT1				BMS-754807, nM		SUPT1						SUPT1					30nM BMS only
32000	2.65858	2.82398	2.05213			32000	23.7256	21.0882	25.2861			32000	1.70249	1.16907	1.80917				84.582
10000	32.2644	19.29	16.0189			10000	52.4397	59.8211	67.8891			10000	9.38368	8.53022	10.1171				89.9962
3160	48.8591	57.331	50.1639			3160	62.5832	58.9471	54.6868			3160	16.8382	14.9179	13.5443				86.7557
1000	67.218	65.27	49.1531			1000	57.1525	58.9315	55.3423			1000	21.6656	20.0787	16.9982				99.3043
316	82.4344	87.1573	89.0686			316	50.2549	56.1382	63.4415			316	25.6529	18.0384	15.0912				74.0071
100	89.6934	81.2582	86.3671			100	83.6038	84.8679	79.9209			100	24.9861	26.213	16.9582				87.8092
31.6	103.623	88.5908	86.5876			31.6	96.5876	99.5526	95.4796			31.6	34.8943	37.0813	26.5864
10	106.031	106.711	103.66			10	94.2312	100.661	96.9153			10	51.9503	49.3499	40.6419
3.2	103.293	100.315	91.0717			3.2	79.7025	88.9097	84.7118			3.2	49.91	50.7234	39.0816
Fig. 4e
	% cell survival (compared to untreated control)										Dasatinib + 500nM Linsitinib
Dasatinib, nM	SUPT1				Linsitinib, nM		SUPT1						SUPT1					500nM Linsitinib only
32000	4	3	3			32000	5	5	5			32000	2	3	2				87.0082
10000	31	30	29			10000	53	51	48			10000	19	18	17				79.9625
3160	50	50	47			3160	76	75	73			3160	31	19	30				79.5289
1000	58	56	55			1000	78	73	72			1000	41	38	34				75.9519
316	72	67	63			316	82	80	72			316	45	41	39				78.3366
100	83	80	75			100	90	88	84			100	55	48	43				78.2282
31.6	91	86	81			31.6	102	95	94			31.6	59	53	53				82.9976
10	96	89	85			10	103	98	100			10	63	54	56				81.9136
3.2	104	96	90			3.2	105	101	95			3.2	77	74	69				85.7074
	% cell survival (compared to untreated control)										Dasatinib + 60nM GSK							60nM GSK only
Dasatinib, nM	SUPT1				GSK-4529A, nM		SUPT1						SUPT1						66.7083
32000	3	2	2			32000	81	77	72			32000	2	2	2				81.9649
10000	33	30	29			10000	65	72	78			10000	17	17	20				89.9878
3160		41	41			3160	83	76	73			3160	30	30	30				85.9106
1000	56	53	50			1000	73	43	65			1000	41	36	34				91.3031
316	72	68	64			316	72	62	62			316	51	46	46				65.9192
100	81	74	73			100		71	69			100	58	53	57				91.9607
31.6	89	89	80			31.6	87	83	79			31.6	60	53	54				86.4367
10	93	88	87			10	101	96	88			10	70	61	58				83.4117
3.2	102	90	89			3.2	101	99	96			3.2	85	75	73				90.6454

## Sheet: Fig.5
Fig. 5a
Fig. 5b
	% cell survival (compared to untreated control)										Dasatinib + 100nM ipatasertib
Dasatinib, nM	SUPT1				Ipatasertib, nM		SUPT1						SUPT1					100nM ipatasertib only
32000	11.4865	10.2703	12.7027			32000	20.0554	21.5512	19.0582			32000	13.8849	9.89063	11.1745			86.3528
10000	53.9189	50.6757	43.3784			10000	39.5014	36.1773	34.8476			10000	30.5754	27.5796	24.4413			80.0761
3160	73.9189	66.0811	61.8919			3160	53.795	55.1247	57.2853			3160	38.4213	34.7123	32.0019			86.3528
1000	58.1081	62.027	64.1892			1000	63.9335	63.6011	59.6122			1000	41.9876	58.2501	48.835
316	65.4054	87.973	98.2432			316	79.8892	74.5706	67.59			316	47.9791	48.1217	59.3913
100	55.4054	71.2162	65.5405			100	90.5263	100.997	99.0028			100	72.8008	53.8279	47.4085
31.6	113.108	97.2973				31.6	94.5152	111.468	108.476			31.6	75.6538	78.0789	83.2145
10	98.2432	93.2432				10	101.163	95.0139	93.6842			10	61.5311	77.0804	62.6724
3.2	112.297	120.541				3.2	115.956	116.122	113.629			3.2	59.8193	59.962	81.36

## Sheet: Fig.6
Fig. 6b						Fig. 6c
Kinase	InKA_PDX-01	InKA_PDX-02	InKA_PDX-03	InKA_PDX-04			% cell survival (compared to untreated)
ABL1	19.2873	13.1909	20.7364	16.4317			T-ALL PDX-01						T-ALL PDX-02						T-ALL PDX-03						T-ALL PDX-04
ABL2	2.82843	2.82843	4.89898	2.82843		Inhibitor (nM)	Dasatinib		BMS-754807			Inhibitor (nM)	Dasatinib		BMS-754807			Inhibitor (nM)	Dasatinib		BMS-754807			Inhibitor (nM)	Dasatinib		BMS-754807
AURKA	0	0	0	0		10000	12.7	9.9	9.6	0.6		10000	11.994	13.0357	39.6842	43.1564		10000	4.42836	6.49289	7.17868	1.10655		10000	18.9353	17.3715	16.4839	10.5243
BLK	2.44949	0	3.4641	0		3160	15.1	14.2	11	4.7		3160	18.3306	18.7647	52.7047	52.7915		3160	32.3458	34.4746	8.77172	8.20737		3160	34.9965	29.7555	20.4992	19.9074
BTK	0	2.23607	0	0		1000	17.7	19	11.9	10.1		1000	28.313	23.452	52.3575	32.5664		1000	38.1465	44.1543	3.98545	6.40002		1000	38.1242	39.3077	42.224	39.519
CDK1	10.9545	13.5647	13.4164	11.3137		316	28.6	27.4	49.5	49.4		316	24.1465	26.9242	106.002	91.9397		316	52.1052	51.648	85.6162	86.6092		316	32.5451	34.1512	83.3915	56.2987
CDK2	9.89949	11.1355	11.8743	10.3923		100	23.4	23	54.3	56		100	24.5805	30.4831	107.391	94.023		100	47.7833	54.3769	97.3818	110.162		100	31.4039	43.323	89.1397	76.0794
CDK5	0	2.82843	2.44949	0		31.6	38.7	35.1	54.7	57.9		31.6	36.2121	39.9446	90.8113	100.967		31.6	60.1419	59.8204	100.289	102.568		31.6	23.7959	48.3949	84.9976	81.7008
CDKL5	0	1.41421	0	0		10	43	42.4	64.4	63.5		10	44.3716	48.6249	94.7174	113.727		10	53.2554	64.8853	95.5531	104.504		10	40.3643	53.9318	102.411	90.1963
CSK	0	0	1	0		3.16	78.3	86.7	76.2	75.1		3.16	87.6864	90.03	87.2523	116.245		3.16	75.5508	79.4084	101.311	106.011		3.16	73.797	76.7134	99.3259	90.9994
EGFR	0	0	0	0		1	86.3	86.9	83.4	84.1		1	98.5367	108.779	95.7591	116.505		1	88.338	88.638	100.504	104.225		1	92.1406	87.2799	98.8187	100.34
EPHA1	0	0	0	0		0	100	100	100	100		0	100	100	100	100		0	100	100	100	100		0	100	100	100	100
EPHA2	0	0	0	0
EPHA3	2.44949	0	0	0
EPHA4	2.44949	0	0	0		Fig. 6d
EPHA5	0	0	0	0
EPHB3	0	0	0	0		T-ALL PDX-01																						T-ALL PDX-02
EPHB4	0	0	0	0			BMS-754807																						BMS-754807
ERBB2	0	0	0	0		Dasatinib																						Dasatinib
FER	2.82843	1.41421	1.41421	4.89898			0	1	3.16	10	31.6	100	316	1000	3160	10000	0	1	3.16	10	31.6	100	316	1000	3160	10000			0	1	3.16	10	31.6	100	316	1000	3160	10000	0	1	3.16	10	31.6	100	316	1000	3160	10000
FGFR1	6	9.48683	5.2915	0		10000	12.6643	12.0484	6.23496	8.54492	6.35046	6.04246	6.65845	4.0405	2.69303	4.156	9.8539	11.9714	8.04443	9.04541	6.19646	7.77493	6.58145	3.07802	2.69303	3.27052		10000	11.994	13.5565	11.7336	13.9905	14.8585	12.9489	13.0357	11.0392	9.38993	14.7717	13.0357	14.1641	12.8621	11.0392	13.7301	14.6849	9.82394	8.43509	6.95944	9.65034
FGR	8.66025	4.79583	0	0		3160	15.1283	16.4373	12.3179	9.4304	10.5084	10.2389	7.96743	4.50249	4.46399	4.0405	14.2043	16.7068	13.7038	10.3544	9.6999	8.04443	7.23594	5.42648	4.233	3.38601		3160	18.3307	16.0738	14.7717	18.3307	19.3723	14.3377	15.1189	14.1641	9.38993	15.3793	18.7647	15.987	18.6779	18.5043	15.7266	10.7788	14.9453	9.99755	11.7336	16.9418
FRK	0	0	0	0		1000	17.7463	15.6673	15.8598	11.7789	10.0079	10.4314	9.19941	5.73447	4.84899	4.50249	19.0167	18.0927	14.0888	12.5103	9.19941	9.08391	8.39092	4.156	4.002	4.61799		1000	28.313	25.7957	23.6256	21.8896	18.3307	23.1048	24.5805	17.3758	11.2128	18.7647	23.452	28.3998	24.7541	21.1952	19.7195	17.723	16.421	8.5219	14.4245	20.5007
FYN	37.7889	38.6135	24.6577	29.3939		316	28.6031	18.7087	19.8637	12.3179	11.7789	11.5864	11.1244	6.35046	4.1175	4.84899	27.4096	19.9022	21.0957	12.5488	12.7028	12.2024	10.4314	4.84899	6.23496	4.31		316	24.1465	28.4866	29.181	25.4485	21.6292	24.5805	27.6186	16.1606	13.5565	20.2403	26.9242	25.1881	29.0942	27.2714	22.4972	22.2368	15.9002	7.74067	12.1676	18.9383
GSK3A	36	24	26	34		100	23.4441	21.3267	15.3593	12.9338	11.3554	11.4709	10.6239	5.46498	5.27248	6.04246	22.9822	24.1371	20.9417	15.0513	13.1648	11.7019	11.0474	4.3485	4.46399	5.19548		100	24.5805	29.7887	28.0526	36.1253	34.476	31.0907	27.2714	20.9347	15.8134	21.1952	30.4831	32.74	27.1846	37.4273	27.1846	19.0251	17.1154	4.78936	12.8621	20.0667
GSK3B	36	25.4951	26.4953	34.9857		31.6	38.6899	28.3336	29.989	18.0542	22.9437	15.7443	12.3563	8.12143	5.27248	6.31196	35.0709	30.22	27.9101	20.0562	16.3218	12.6258	13.2803	5.31098	3.848	3.77101		31.6	36.2121	36.9933	29.9623	31.5247	34.2156	34.8232	28.2262	23.9729	15.7266	24.2333	39.9446	34.8232	36.7329	32.2192	29.3546	30.4831	17.8098	2.79289	18.7647	20.8479
HCK	0	0	0	0		10	42.9633	37.4964	34.8399	22.9052	19.8252	17.4383	13.8193	8.15993	6.77395	7.42844	42.3858	41.3463	36.9959	27.4481	19.0937	23.8676	18.3622	8.62192	4.1175	2.73153		10	44.3716	47.5833	41.5939	45.4132	41.9411	43.0695	44.0244	27.7054	24.3201	23.8861	48.6249	46.5417	46.5417	42.0279	37.9482	35.6913	27.0978	7.82747	23.3652	25.1881
HIPK1	9.89949	7.07107	7.07107	7.07107		3.16	78.2671	82.5406	61.443	48.3147	44.5803	45.2347	37.7274	10.6239	10.0464	9.5459	86.66	79.9611	66.4864	55.6296	44.8883	43.3098	35.1094	9.4304	4.77199	0.960557		3.16	87.6864	83.3462	90.9849	78.9192	76.5756	76.7492	77.7908	41.5939	32.74	27.3582	90.03	78.3116	81.8705	64.5967	79.3533	67.8952	46.8021	16.5078	32.74	30.0491
HIPK2	14	10	10	10		1	86.3135	83.5416	57.9395	56.6305	44.9653	45.4272	39.1904	11.0474	9.00691	9.23791	86.9295	80.3461	70.1823	64.8309	55.0906	59.287	49.7777	8.96841	6.15796	1.34555		1	98.5367	96.8875	98.0159	93.589	96.5403	96.2799	88.5544	47.5833	44.4584	37.7746	108.78	96.0195	99.752	93.6758	96.8007	90.7245	71.975	22.584	42.2015	36.2121
ICK	0	0	0	0		0	100	83.4261	76.1882	64.3689	54.7441	54.3206	49.5082	11.9329	11.0089	9.6229	100	84.119	75.0717	63.5219	57.901	56.0146	49.4312	10.1234	4.73349	0.575564		0	100	95.759	87.2523	94.7174	90.8113	107.391	106.002	52.3575	52.7047	39.6842	100	116.505	116.245	113.727	100.967	94.023	91.9397	32.5664	52.7915	43.1563
IGF1R	4	6	0	2.44949
INSR	19.5959	17.8326	0	7.87401
ITK	0	0	0	0
JAK1	0	0	0	15.1658
JAK2	0	0	0	11.4891		Fig. 6e
JAK3	0	0	0	20			% cell survival (compared to untreated)
KIT	0	0	0	0			T-ALL PDX-01						T-ALL PDX-02						T-ALL PDX-03						T-ALL PDX-04
LCK	57.0614	56.921	45.299	45.2327		Inhibitor (nM)	Dasatinib		Ruxolitinib			Inhibitor (nM)	Dasatinib		Ruxolitinib			Inhibitor (nM)	Dasatinib		Ruxolitinib			Inhibitor (nM)	Dasatinib		Ruxolitinib
LYN	0	0	0	10.7703		10000	13.7372	11.4657	118.334	74.2014		10000	11.148	10.7606	79.6727	75.106		10000	9.42925	8.10503	87.7278	87.7278		10000	21.2584	25.6813	18.4049	6.42032
MAPK10	0	2.82843	0	0		3160	14.6025	17.523	114.44	74.2014		3160	16.5953	17.0414	95.0517	91.2363		3160	36.8201	34.8291	100.885	82.8582		3160	39.806	46.2263	19.6414	11.6041
MAPK14	0	0	0	0		1000	17.3067	20.0108	105.03	95.7274		1000	20.258	18.591	99.2428	99.1489		1000	47.8976	50.0718	105.45	95.7529		1000	37.3329	41.3754	22.8754	15.6941
MAPK3	0	2.82843	0	0		316	25.2028	26.2845	122.228	81.1249		316	23.8387	25.8109	96.5427	94.3473		316	55.0541	51.3866	105.624	104.91		316	36.4293	18.0244	24.5874	19.8792
MERTK	0	0	0	0		100	28.7723	28.2315	114.116	90.5354		100	24.6604	24.9422	102.178	101.849		100	56.383	57.031	97.9412	101.89		100	35.1928	40.7571	40.8522	43.0399
MET	0	0	0	0		31.6	31.801	32.1255	99.1887	113.791		31.6	37.1397	34.604	98.8436	101.661		31.6	59.7405	62.4078	96.1897	105.032		31.6	38.0939	50.3163	77.8047	75.6171
PRKCA	1.41421	0	0	0		10	49.324	49.8648	118.551	111.952		10	63.1902	46.0619	100.816	98.5149		10	59.3695	63.2107	105.276	103.985		10	58.9718	56.9268	93.7366	98.7302
PRKCB	0	4.69042	0	7.74597		3.16	73.7696	79.2861	102.109	104.813		3.16	90.0389	83.312	98.6441	99.8415		3.16	69.0383	72.8325	105.609	99.8289		3.16	79.3741	77.8998	89.6942	108.337
PRKCD	0	4.58258	0	0		1	91.1844	89.9946	103.407	105.03		1	98.9963	88.9706	102.518	96.7775		1	84.9384	88.2866	99.5425	105.647		1	90.0747	94.0695	106.435	97.779
PRKCQ	0	3.74166	0	0		0	100	100	100	100		0	100	100	100	100		0	100	100	100	100		0	100	100	100	100
PRKDC	0	0	0	0
PTK2	0	0	0	0
PTK2B	9	0	0	0		Fig. 6f
SRC	50.1199	46.2817	39.598	41.1339
SYK	0	0	0	5.19615		T-ALL PDX-01																						T-ALL PDX-02
TEC	3.74166	3.4641	0	4			Ruxolitinib																						Ruxolitinib
TNK2	1.73205	4.89898	2	4		Dasatinib																						Dasatinib
TYK2	3.31662	3.74166	3.87298	11.3137			0	1	3.16	10	31.6	100	316	1000	3160	10000	0	1	3.16	10	31.6	100	316	1000	3160	10000			0	1	3.16	10	31.6	100	316	1000	3160	10000	0	1	3.16	10	31.6	100	316	1000	3160	10000
WEE1	10.4403	0	0	0		10000	13.7372	13.1963	13.7372	8.97783	13.4127	12.6555	12.0065	13.7372	16.1168	11.1412	11.4657	10.9248	14.927	12.6555	12.6555	14.1698	17.0903	13.9535	11.4658	10.9244		10000	11.148	9.88014	11.1011	9.85666	9.62186	9.751	9.95058	9.42229	9.11706	8.36572	10.7606	11.1832	9.72752	9.66882	10.7841	10.7371	10.7137	9.89188	8.88226	9.02314
YES1	26.7208	28.2489	28.5657	12		3160	14.6025	16.0087	19.2537	17.7393	14.4943	19.47	17.7393	16.225	15.2515	17.4148	17.523	14.0617	16.0087	14.3862	20.2271	18.7128	17.4148	15.6842	17.7396	15.2516		3160	16.5953	16.1961	16.1961	17.0531	16.1726	14.7521	16.3252	17.1235	15.48	15.75	17.0414	17.0414	16.3839	16.56	17.4992	17.1588	17.2879	15.7265	12.8268	12.6742
ZAP70	4	5.47723	3	1		1000	17.3067	17.9557	24.9865	20.5516	24.1211	20.119	17.8475	21.8496	24.7701	15.6842	20.0108	16.4413	14.1698	18.3883	15.6842	20.8761	15.7923	21.0925	29.0955	28.4464		1000	20.258	18.5206	18.321	16.1961	19.1545	17.8866	18.7906	21.0563	18.9667	16.4896	18.591	19.6124	19.3423	19.8002	19.5067	19.8471	18.4501	18.8375	19.5184	15.9496
						316	25.2028	29.0968	25.4191	23.9048	22.4986	21.7415	24.9865	31.6928	30.3948	32.2336	26.2845	21.5251	22.2823	21.5251	24.9865	21.5251	18.6047	16.3332	45.536	90.535		316	23.8386	23.4747	23.1812	24.32	21.3381	23.3925	22.289	25.177	24.9422	22.4768	25.8109	22.7234	23.1577	23.4747	23.5452	23.3104	23.0286	24.4022	22.606	19.4128
						100	28.7723	26.8253	27.0416	30.503	30.7193	26.3926	32.2336	29.854	25.96	30.3948	28.2315	24.7701	28.4478	35.4786	29.854	33.5316	24.662	21.5251	74.2014	74.2014		100	24.6604	24.7191	25.447	27.1023	26.1044	25.7405	27.6188	27.6423	24.7426	22.5942	24.9422	25.9518	26.5036	26.1514	25.4822	26.0927	26.1631	26.3275	23.8739	21.7138
						31.6	31.801	33.099	31.3683	33.748	29.7458	32.2336	35.2623	38.6155	34.0725	36.5603	32.1255	34.0725	40.4543	34.2888	36.5603	35.1541	33.9643	25.8518	90.535	32.234		31.6	37.1397	34.1931	36.3884	34.3222	35.1792	35.367	34.1461	31.0938	33.0778	29.8494	34.604	34.6979	33.9818	32.0682	32.0447	32.7726	32.796	34.2635	30.2016	24.7426
						10	49.324	44.2401	49.5403	47.2688	40.1298	48.5668	46.079	58.9508	41.9686	45.5381	49.8648	47.5933	49.4321	40.0216	45.2136	45.2136	40.6706	26.609	36.56	36.56		10	63.1901	65.2916	58.4943	56.8624	67.5338	56.2872	49.8891	50.0652	45.7567	37.9733	46.0619	48.4099	47.7877	46.508	50.523	48.2338	56.5807	57.6255	51.38	40.1216
						3.16	73.7696	81.8821	86.1006	83.2883	72.5798	74.2023	87.1823	92.3743	87.1823	74.2023	79.2861	65.9816	78.0963	75.8248	61.9794	69.6593	71.1736	64.5754	90.535	90.535		3.16	90.0389	85.8243	87.9375	88.8649	95.5565	89.851	84.5212	82.0441	79.5436	68.9191	83.312	80.3536	88.9236	84.6621	83.1946	81.1402	85.6599	84.0516	87.1861	62.2745
						1	91.1844	97.4581	88.9129	94.8621	90.1028	93.7804	112.926	114.224	108.491	90.5354	89.9946	93.6723	97.4581	90.3191	95.5111	95.6193	89.9946	84.8026	90.535	118.335		1	98.9963	94.5352	102.718	99.9824	99.6302	96.9888	93.2086	86.9631	91.9642	71.7719	88.9705	96.4722	100.147	97.881	92.0581	100.264	97.341	96.1083	94.2065	73.0632
						0	100	103.407	102.109	118.551	99.1888	114.116	122.228	105.03	114.44	118.334	100	105.03	104.813	111.952	113.791	90.5354	81.1249	95.7274	74.2014	74.2014		0	100	102.518	98.6441	100.816	98.8436	102.178	96.5427	99.2428	95.0517	79.6727	100	96.7775	99.8415	98.5149	101.661	101.849	94.3473	99.1489	91.2363	75.106
[truncated: 42 more columns]

## Sheet: Suppl_Fig.1
Supplementary Fig. 1a
Cell line	Nr phospho-peptides (pTyr-IP)
SUP-T1	2462
HPB-ALL	2366
LOUCY_1	1813
LOUCY_2	1772
CCRF-CEM_1	1889
CCRF-CEM_2	1789
PEER	1966
P12-ICHIKAWA	2273
Jurkat	2603
MOLT-16	1964
KARPAS-45	2309
ALL-SIL	2523
HSB-2	4463
Supplementary Fig. 1d
Kinase	InKA_LOUCY_1	InKA_LOUCY_2	InKA_CCRF-CEM_1	InKA_CCRF-CEM_2
ABL1	0	0	26.4575	27.0185
ABL2	0	0	2.82843	2.44949
AKT1	0	0	0	0
AURKA	0	0	0	0
BLK	0	0	0	0
BTK	3.60555	3.4641	0	0
CDK1	38.2753	38.6652	68.8477	78.943
CDK16	0	0	0	0
CDK2	33.1662	33.5857	51.7011	52.4786
CDK4	0	0	0	0
CDK5	3.87298	4.47214	7.74597	8.7178
CDKL5	1.41421	2.82843	1.41421	1.41421
CSK	1	0	2.23607	3.4641
CSNK1A1	0	0	0	0
CSNK2A1	0	0	0	0
EGFR	0	0	0	0
EPHA2	0	0	0	0
EPHA3	2.44949	2.44949	0	0
EPHA4	1.41421	1.41421	0	0
EPHA5	2.44949	2.82843	0	0
EPHB1	0	0	0	0
EPHB2	0	0	0	0
EPHB3	0	0	0	0
EPHB4	0	0	0	0
EPHB6	0	0	0	0
ERBB2	0	0	0	0
FER	2	2	1.41421	1.41421
FGFR1	0	0	3.16228	3.16228
FGFR3	0	0	0	0
FGR	6.48074	7.74597	4.47214	4.58258
FLT3	0	0	0	0
FRK	0	0	0	0
FYN	33.0454	22.1359	41.8569	58.2409
GSK3A	28.2843	31.8119	31.0805	31.0805
GSK3B	29.6648	33.1662	29.6985	29.6985
HCK	10.583	9.79796	0	0
HIPK2	8.48528	8.48528	8.48528	8.48528
IGF1R	4.47214	8	2	0
INSR	13.1149	18.5472	8.83176	0
ITK	8.94427	5.83095	8.60233	19.6214
JAK1	0	0	0	0
JAK2	6.9282	6.9282	6.32456	6.9282
JAK3	5.2915	5.2915	0	3.16228
KIT	0	0	0	0
LCK	48.0625	31.8434	71.3302	96.4365
LYN	63.498	66.7757	0	0
MAP3K5	0	0	0	0
MAPK1	2	2	3.4641	6.32456
MAPK14	0	0	0	0
MAPK3	2	2	7.34847	6.9282
MELK	0	0	0	0
MET	0	0	0	0
MST1R	0	0	0	0
PAK1	0	0	0	0
PDGFRB	0	0	0	0
PRKCA	0	0	0	0
PRKCB	0	0	0	0
PRKCD	0	0	0	2
PRKCG	0	0	0	0
PRKCQ	0	0	0	0
PRKDC	0	0	0	0
PTK2	0	0	0	0
PTK2B	15.3623	5.83095	0	0
ROCK1	0	0	0	0
ROCK2	0	0	0	0
RPS6KA3	0	0	0	0
SRC	71.9722	60.4979	92.747	113.578
SYK	3.87298	4.89898	0	0
TEC	5.47723	5.83095	4.69042	4.69042
TNK2	5.2915	4.89898	11.4018	7.34847
TTK	0	0	0	0
TXK	0	0	0	0
TYK2	3.74166	3.87298	4.24264	6.9282
WEE1	23.8328	24.1039	0	0
YES1	17.5499	12.2474	25.4558	30.4631
ZAP70	0	0	0	0

## Sheet: Suppl_Fig.2
Supplementary Fig. 2a			Supplementary Fig. 2b				Supplementary Fig. 2c				Supplemental Fig. 2d				Supplementary Fig. 2e				Supplementary Fig. 2f
Cell line	INKA LCK		Cell line	INKA SRC			Cell line	INKA FYN			Cell line	INKA ABL1			Cell line	INKA LYN			Cell line	INKA FGR
SUP-T1	164.59		SUP-T1	163.695			SUP-T1	85.0647			SUP-T1	66.7757			SUP-T1	0			SUP-T1	30.8545
HPB-ALL	204.169		HPB-ALL	170.059			HPB-ALL	99.4987			HPB-ALL	39.8497			HPB-ALL	0			HPB-ALL	137.259
LOUCY (1)	48.0625		LOUCY (1)	71.9722			LOUCY (1)	33.0454			LOUCY (1)	0			LOUCY (1)	63.498			LOUCY (1)	6.48074
LOUCY (2)	31.8434		LOUCY (2)	60.4979			LOUCY (2)	22.1359			LOUCY (2)	0			LOUCY (2)	66.7757			LOUCY (2)	7.74597
CCRF-CEM (1)	71.3302		CCRF-CEM (1)	92.747			CCRF-CEM (1)	41.8569			CCRF-CEM (1)	26.4575			CCRF-CEM (1)	0			CCRF-CEM (1)	4.47214
CCRF-CEM (2)	96.4365		CCRF-CEM (2)	113.578			CCRF-CEM (2)	58.2409			CCRF-CEM (2)	27.0185			CCRF-CEM (2)	0			CCRF-CEM (2)	4.58258
PEER	64.8074		PEER	71.2461			PEER	33.9411			PEER	169.307			PEER	0			PEER	0
P12-ICHIKAWA	125.611		P12-ICHIKAWA	144.139			P12-ICHIKAWA	87.4986			P12-ICHIKAWA	17.5214			P12-ICHIKAWA	0			P12-ICHIKAWA	19.6723
JURKAT	180.607		JURKAT	128.546			JURKAT	87.4357			JURKAT	55.2992			JURKAT	0			JURKAT	0
MOLT-16	70		MOLT-16	86.3597			MOLT-16	58.7878			MOLT-16	0			MOLT-16	59.607			MOLT-16	6.55744
KARPAS-45	141.457		KARPAS-45	131.453			KARPAS-45	66.7083			KARPAS-45	0			KARPAS-45	0			KARPAS-45	7.28011
ALL-SIL	84.5695		ALL-SIL	85.9767			ALL-SIL	58.9491			ALL-SIL	266.983			ALL-SIL	0			ALL-SIL	6.08276
HSB-2	231.234		HSB-2	167.619			HSB-2	108.083			HSB-2	87.2582			HSB-2	0			HSB-2	11.7473

[truncated: 4 more sheets: Suppl_Fig.3, Suppl_Fig.5, Suppl_Fig.6, Suppl_Fig.7]
